# Supplementary material for: Plate-nanolattices at the theoretical limit of stiffness and strength
Source: Nat Commun. 2020 Mar 27;11:1579. doi: 10.1038/s41467-020-15434-2 (PMC7101344; doi:10.1038/s41467-020-15434-2)
Supplement: Supplementary file 16 — Source Data [file 41467_2020_15434_MOESM16_ESM.xlsx]

## Sheet: Figure 2a-b
	Relative Density (-)	Normalized Young's Modulus (-)	Zener Anisotropy Ratio (-)
No Holes	0.221566	0.121509	0.982981
	0.317422	0.180859	0.992266
	0.404006	0.238246	0.998927
	0.496107	0.306055	0.99005
	0.602204	0.394897	0.98015
Holes	0.249488	0.137105	0.980289
	0.2988	0.166458	0.981999
	0.398434	0.228655	0.982234
	0.493675	0.292424	0.974742
	0.587499	0.363739	0.945416

## Sheet: Figure 3a
Engineering Strain (-)	Engineering Stress (MPa)
-0.00619721	-0.00143414
-0.00605597	-0.0145642
-0.00605905	-0.00132827
-0.00592185	0.0400587
-0.00598037	0.025364
-0.00586698	-0.0227148
-0.00580073	-0.0553087
-0.00579843	-0.00661921
-0.00568473	-0.00525032
-0.00567748	0.0354215
-0.00556088	-0.00587568
-0.00554709	0.0139672
-0.005537	-0.00523062
-0.00551051	0.00372754
-0.00543518	0.000646287
-0.00534274	-0.0435007
-0.00529222	-0.0295212
-0.00522509	0.00818877
-0.00519554	0.0109106
-0.00521862	0.0594227
-0.00507133	0.0947753
-0.00505239	0.0140878
-0.00497354	0.00490932
-0.00495175	0.00684695
-0.00492854	0.0501901
-0.0049013	0.0271318
-0.00478446	0.0114904
-0.00475397	0.0150049
-0.00479069	0.00790563
-0.00465828	0.0296283
-0.00467689	0.0736115
-0.00454875	0.0684609
-0.00452657	-0.012085
-0.00444635	0.0295187
-0.00450703	0.0369824
-0.00437692	-0.0350005
-0.00431131	0.0414202
-0.00432575	0.0669197
-0.0040765	0.0605762
-0.00413843	0.0775569
-0.00412538	0.0681889
-0.0040638	0.101121
-0.0039705	0.0735389
-0.00406013	0.107582
-0.00389376	0.155184
-0.00384167	0.107772
-0.00385665	0.121991
-0.00371689	0.106653
-0.00371991	0.12785
-0.00358613	0.0539447
-0.00364012	0.0440263
-0.00349797	0.0165683
-0.00351047	0.0865471
-0.00347759	0.0490846
-0.00347054	0.0580809
-0.00329332	0.0792471
-0.00326759	0.0603743
-0.00322716	0.0585795
-0.00326448	0.0494945
-0.00313644	0.0457719
-0.00314661	-0.0327994
-0.00306434	0.0647285
-0.00298023	0.0691023
-0.00296278	0.0654511
-0.00294068	0.110314
-0.00296199	0.0894683
-0.00280971	0.100706
-0.0028286	0.0774917
-0.00267465	0.0520181
-0.00266436	0.0691466
-0.00258625	0.117153
-0.0025426	0.0416726
-0.0024347	0.0373431
-0.00246332	0.0935049
-0.00230887	0.0901885
-0.00230913	0.0220193
-0.00229578	0.048474
-0.00232075	0.0361773
-0.00222476	0.0829402
-0.00214019	0.0949402
-0.00213762	0.183832
-0.00206933	0.195311
-0.00192479	0.162372
-0.00191204	0.0876476
-0.00191684	0.11626
-0.00186035	0.128427
-0.00173151	0.0969012
-0.0017047	0.13107
-0.00163434	0.146834
-0.00167437	0.12777
-0.00155179	0.110328
-0.00156537	0.201421
-0.00158499	0.165559
-0.00132461	0.108703
-0.00131731	0.102905
-0.00131776	0.079108
-0.00127584	0.11116
-0.00123973	0.0813965
-0.00127023	0.0273657
-0.00118906	0.0848557
-0.00108159	0.120276
-0.00103186	0.262908
-0.00101422	0.25631
-0.000880713	0.287483
-0.00086035	0.258052
-0.000833309	0.314398
-0.000826557	0.294387
-0.00068252	0.33982
-0.000735299	0.390992
-0.000635835	0.371774
-0.000496717	0.409616
-0.000562663	0.447848
-0.000505731	0.473074
-0.000487009	0.479169
-0.000348684	0.599729
-0.000352055	0.602307
-0.000347283	0.584524
-0.0001638	0.732474
-0.000220104	0.842301
-9.20374e-05	0.989397
-0.000119052	0.99931
0	1.03153
4.16835e-06	0.985376
2.23947e-05	1.11703
0.000129646	1.20679
7.5973e-05	1.15396
0.00023106	1.26941
0.000224235	1.30892
0.000208768	1.36816
0.000274811	1.3084
0.000262496	1.45052
0.000374955	1.66984
0.000475966	1.77535
0.000539578	1.87331
0.000539054	1.97567
0.000681138	2.23904
0.000635222	2.37701
0.000643879	2.51751
0.000712554	2.70586
0.00066641	2.67823
0.00077503	2.85219
0.00078882	2.67004
0.000843815	2.55649
0.000935415	2.79219
0.000942049	2.8767
0.000967115	2.98932
0.00110147	3.18093
0.00104515	3.09143
0.00107143	3.28422
0.00111639	3.31705
0.00118887	3.47129
0.00122954	3.57123
0.00126986	3.63653
0.00134637	3.92357
0.00134642	3.75942
0.00143945	3.99465
0.0014132	3.90543
0.00158415	4.42885
0.00158219	4.48969
0.00155996	4.19533
0.00154693	4.44706
0.00168072	4.83347
0.00176896	4.80756
0.00168114	4.92115
0.00184022	5.10425
0.00179972	5.19105
0.00194277	5.36303
0.00198127	5.41439
0.00188205	5.47093
0.00196544	5.74348
0.00198227	5.84742
0.00199917	5.85471
0.00211432	6.12518
0.00210107	6.14715
0.00214386	6.27954
0.0022045	6.58103
0.00234052	6.68542
0.00223913	6.76984
0.00238162	7.17416
0.00241283	7.0143
0.00239613	6.844
0.00249015	6.97528
0.00242464	7.1923
0.00246464	7.32452
0.00256734	7.65732
0.00263596	7.90957
0.0027201	8.14059
0.0027433	7.95423
0.0027562	8.03863
0.00276512	8.26491
0.00277478	8.47111
0.00290494	9.09201
0.0029309	9.21297
0.00288853	9.17017
0.00297596	9.41699
0.00299276	9.44095
0.00300785	9.514
0.00310787	9.82083
0.00315178	9.97259
0.00318221	9.98331
0.00319876	10.2115
0.00321243	10.3063
0.00319987	10.503
0.00328691	10.5815
0.00335691	11.1051
0.00338244	11.1663
0.00344437	11.3226
0.00341859	11.2052
0.00343573	11.4206
0.00357209	11.7204
0.00355419	12.0547
0.00355436	12.1788
0.00363671	12.8077
0.00362335	12.6745
0.0037221	13.0323
0.00370875	13.2492
0.00368388	13.0409
0.00373572	13.0779
0.00381805	13.3206
0.00377624	12.8931
0.00389408	13.3175
0.00397511	13.5101
0.00397285	13.8481
0.00398331	14.1437
0.00394802	14.346
0.00412475	14.6974
0.00410119	14.7907
0.00414162	15.1801
0.00423075	15.1864
0.00415617	15.2163
0.00415902	15.663
0.0042877	15.8472
0.00428176	16.0866
0.00434066	16.6798
0.0043904	16.7905
0.00433816	16.6501
0.00444188	16.8598
0.00447694	17.1569
0.00445231	17.3714
0.00445923	17.5449
0.00461043	18.4921
0.00463846	18.2751
0.00467233	18.43
0.00471313	18.4633
0.00473745	18.4753
0.00475441	18.511
0.00478586	18.8206
0.00474364	19.0084
0.00486662	19.6837
0.00484757	19.7872
0.00492225	20.1556
0.00495947	20.0927
0.00494185	20.3332
0.00490661	20.1311
0.00491331	20.8052
0.00503639	21.0884
0.00504186	21.0682
0.00510739	21.6706
0.00519344	22.379
0.00520743	22.2187
0.00520908	22.3462
0.00526036	22.3973
0.0052899	23.1356
0.00529014	23.2773
0.00531452	23.204
0.00533066	23.5251
0.00538964	23.6916
0.00543751	23.9116
0.00548593	24.282
0.00548478	24.4524
0.00544772	25.1054
0.00555888	25.4938
0.00556948	25.2826
0.00555903	25.5296
0.00562096	26.0559
0.00560618	26.2197
0.00569173	26.6765
0.00567079	26.5945
0.00570896	26.9869
0.00577916	27.223
0.00583288	27.6085
0.00585251	27.4907
0.00594559	28.2545
0.00590283	28.3304
0.00598803	28.7564
0.00593683	28.618
0.00601533	29.0686
0.0061071	29.6033
0.00604705	29.4061
0.00601608	29.4048
0.00609709	30.226
0.00619059	30.3254
0.00615151	30.6034
0.00609196	30.5491
0.00616884	31.2667
0.0063224	31.3958
0.00624753	31.4674
0.00625663	31.6345
0.00631205	32.2619
0.00633967	32.4326
0.00641869	32.8932
0.00641701	32.9406
0.00643891	33.432
0.0064742	33.6702
0.00644741	33.8429
0.00650354	33.9527
0.0065251	34.5283
0.00662614	35.4525
0.00666004	35.6447
0.00661523	35.5464
0.00660995	35.3867
0.00671485	36.4585
0.00680517	37.0278
0.00673108	36.8289
0.00674655	36.9991
0.00672768	37.3215
0.00683396	37.719
0.00689044	37.3344
0.0069442	37.5188
0.00696874	37.9012
0.00697442	38.1464
0.00701294	38.5059
0.00704451	38.8573
0.00706878	39.223
0.00708187	39.6399
0.0070674	39.6103
0.00717775	40.2523
0.00719514	40.3798
0.00721449	40.6881
0.00721004	40.9945
0.00723282	41.043
0.00723343	41.0172
0.00729173	42.0799
0.00731165	42.4374
0.00730728	42.9578
0.00740072	43.3612
0.00735558	43.5016
0.00744212	43.5648
0.00751443	44.426
0.00756588	44.4911
0.00754965	44.3856
0.00754376	44.3661
0.00751688	44.2222
0.00762619	44.8216
0.00766549	45.3138
0.00762057	45.2763
0.00767581	45.7501
0.00769256	46.1145
0.00771127	46.195
0.00775639	46.6529
0.00779384	46.9994
0.00783309	47.1405
0.0078384	47.7499
0.00784629	47.7309
0.00792691	49.0046
0.00792776	49.0998
0.00793159	49.1745
0.0079642	49.4153
0.00801734	50.0743
0.0081024	50.1455
0.00804484	50.4645
0.00807945	50.8145
0.00813813	51.3807
0.00814651	51.4808
0.00818995	51.6169
0.00812312	51.8254
0.00823122	52.5207
0.00819157	52.9917
0.00828075	53.3628
0.00829127	53.1227
0.00836162	53.8144
0.0084104	54.1744
0.00844717	54.2861
0.00841128	54.0564
0.00843533	54.3361
0.00854328	54.8233
0.0084607	54.5819
0.00849588	54.8781
0.00848431	55.7714
0.00852453	56.2063
0.00855363	56.8976
0.00859769	56.9418
0.00868484	57.3537
0.00863343	57.6069
0.00867007	57.9805
0.00871123	58.5153
0.00871455	58.9339
0.00865846	58.9446
0.00876636	60.1704
0.0088691	60.4164
0.00887687	60.5473
0.00889999	60.7237
0.00888225	61.28
0.00885571	61.3182
0.00895363	61.8525
0.00905268	61.9484
0.00899396	62.2848
0.00901798	62.4617
0.00898561	61.8781
0.00900803	62.8012
0.00914809	63.3607
0.0091111	63.6369
0.00918099	64.347
0.00918329	64.4008
0.00914824	64.4676
0.0092296	65.4069
0.00927773	65.5059
0.00931527	65.7354
0.00931411	66.1376
0.00929008	66.1291
0.00939606	66.6739
0.00935188	66.9561
0.00941864	67.5671
0.00945331	68.142
0.00941945	68.3525
0.00944885	68.4806
0.00950099	68.5743
0.00953144	68.9964
0.00957122	69.0573
0.00957259	69.6348
0.00961043	70.243
0.0096564	70.9746
0.00965917	71.0141
0.00970304	70.9891
0.0096971	71.1753
0.00977336	71.7578
0.00977809	71.5105
0.00979872	71.827
0.00983734	73.2525
0.0098078	73.1437
0.00991273	73.8723
0.00997112	74.4183
0.00996182	74.4964
0.00993297	74.4097
0.00992332	74.4784
0.0100424	74.9811
0.00997002	74.9481
0.010036	76.0015
0.010066	76.2456
0.0100625	76.4163
0.0101209	77.1126
0.010104	77.1469
0.010128	77.8206
0.0101343	77.9419
0.0101811	78.3081
0.0102411	79.2388
0.0102458	79.3125
0.0103314	80.2854
0.0103025	80.3311
0.0103171	80.4722
0.0103526	80.929
0.0103476	81.2272
0.0103132	81.5752
0.0103493	82.1144
0.0104447	82.669
0.0103686	82.5263
0.0104493	83.0767
0.0105473	83.1058
0.0105409	83.1117
0.0105811	83.6879
0.0106465	84.2116
0.0106933	84.4512
0.0106721	84.4269
0.0107205	84.7945
0.0107468	85.6411
0.0108207	86.196
0.0108496	86.2938
0.0108233	86.5842
0.0109366	86.891
0.0108856	86.9495
0.0109019	87.0565
0.0109405	87.8393
0.0109949	88.0917
0.010939	88.3053
0.0110124	88.5385
0.0110345	88.8294
0.011035	89.0143
0.011006	89.4163
0.0110795	90.4879
0.0111701	91.0199
0.0111121	90.5969
0.011162	91.1476
0.0111513	92.1198
0.0111501	91.9005
0.0112804	92.6238
0.0112617	92.6466
0.011325	93.4842
0.0113136	93.9187
0.011352	94.0249
0.0113824	93.6424
0.0114345	94.3222
0.0114409	94.5753
0.011479	95.7376
0.0114342	95.7797
0.0115252	96.1232
0.0115682	96.762
0.0115713	96.6169
0.0115528	96.6663
0.0115679	96.9592
0.0116452	97.7017
0.0116586	98.1445
0.0116875	98.5592
0.0116966	98.8764
0.0117452	99.0947
0.0118277	99.2202
0.0117465	99.2151
0.0118412	99.613
0.0117994	100.324
0.0118848	100.901
0.0118503	101.222
0.0119182	102.1
0.0119697	102.311
0.0119321	102.434
0.0120116	103.221
0.0119803	103.313
0.012052	104.028
0.0120576	104.024
0.011998	103.844
0.0121523	104.398
0.0121113	104.354
0.0121968	105.456
0.0122385	105.717
0.0122423	105.94
0.0121145	105.906
0.0122399	106.387
0.0121959	106.753
0.0123386	107.434
0.0123397	107.58
0.0123213	108.584
0.012428	108.876
0.0124063	109.034
0.0123987	109.202
0.0124437	109.857
0.0124418	110.339
0.0124689	110.542
0.0124588	111.25
0.0125261	111.124
0.0126092	111.746
0.0126524	111.987
0.0125977	111.958
0.0126354	112.562
0.0125946	112.828
0.0126952	113.536
0.0126608	113.942
0.0126309	114.379
0.0126644	115.1
0.0127743	115.77
0.0127606	115.734
0.0128954	115.958
0.012856	116.141
0.0129156	117.087
0.0129269	117.486
0.0129323	117.244
0.0129871	117.371
0.0130089	117.328
0.0130419	118.14
0.0130937	118.653
0.0130289	118.55
0.0130441	119.246
0.0130779	119.349
0.0131454	120.195
0.0131578	120.45
0.0132633	121.176
0.0131924	121.013
0.0132922	121.825
0.0132222	121.707
0.0133126	122.228
0.0132626	122.205
0.0133159	122.832
0.0133847	123.279
0.013407	123.547
0.0134649	124.426
0.0134505	124.478
0.0134633	124.507
0.013528	125.439
0.0136152	125.975
0.0135804	126.37
0.0135942	126.441
0.0135878	126.645
0.0136003	126.187
0.0135983	126.108
0.013657	127.065
0.0137309	128.435
0.0137537	128.537
0.0137364	128.847
0.0138228	129.683
0.0138676	130.032
0.0138375	129.845
0.0137892	130.131
0.0139024	130.698
0.0139659	130.874
0.0139246	130.923
0.0139553	131.431
0.0139511	131.696
0.0139829	132.253
0.0140107	132.513
0.0139843	133.025
0.0140399	133.934
0.0140997	133.918
0.014096	134.447
0.0141627	135.202
0.0142139	135.302
0.0142393	135.603
0.0142007	135.604
0.0143747	136.124
0.0142974	136.304
0.0143888	136.682
0.0143758	136.789
0.0144151	137.331
0.0143096	137.969
0.0144002	138.855
0.0144182	139.812
0.0144122	140.089
0.0144352	140.289
0.0144317	140.444
0.014437	140.826
0.0145447	141.362
0.0145954	141.417
0.0145388	141.446
0.014585	142.068
0.0145998	143.31
0.0147266	143.874
0.0147351	143.948
0.0146999	144.053
0.0147411	144.69
0.0148072	144.571
0.0147848	145.057
0.0148245	145.714
0.0147926	146.166
0.0148634	146.87
0.0149313	146.99
0.0149537	147.289
0.0150271	147.204
0.0149794	147.363
0.0149749	147.474
0.0150427	148.05
0.0150427	148.469
0.0150189	149.487
0.0150752	149.82
0.0150962	149.651
0.0150805	150.355
0.015232	151.229
0.0152161	151.048
0.0152423	151.52
0.0152788	151.822
0.0152771	152.29
0.015349	152.784
0.0153519	152.781
0.015293	153.383
0.0154464	153.937
0.015398	153.957
0.0154261	153.827
0.015453	154.394
0.0155084	155.355
0.0155257	155.574
0.0155034	156.219
0.0155533	156.817
0.0155741	157.284
0.0155973	157.447
0.0156336	157.899
0.0156183	158.278
0.0156845	158.867
0.0156661	159.525
0.0156554	159.705
0.0157351	160.021
0.0158085	160.706
0.01576	160.47
0.0158257	161.15
0.0159243	161.355
0.0158133	161.727
0.0158812	161.954
0.0158475	162.744
0.0158746	163.499
0.0159939	164.193
0.0160167	164.215
0.015961	163.58
0.0161048	163.911
0.0161095	163.937
0.0161196	163.848
0.0161417	164.818
0.0162117	165.284
0.0161813	165.652
0.0162419	166.359
0.0162272	166.439
0.0163091	166.876
0.0163333	167.537
0.0162953	167.621
0.0163337	168.165
0.0163509	168.409
0.0163722	168.748
0.0163914	169.458
0.0165122	170.245
0.0164955	170.231
0.016524	170.548
0.0165379	170.63
0.0165999	171.202
0.0165547	171.401
0.0165501	172.084
0.0166256	171.958
0.0166968	173.173
0.0166763	173.72
0.0166984	174.077
0.0167641	174.166
0.0167553	174.402
0.0167634	174.599
0.0167818	175.249
0.0168638	176.034
0.0168738	176.261
0.0168726	176.278
0.0169479	176.377
0.0168971	177.09
0.0169371	177.477
0.0170098	177.885
0.0170254	178.372
0.0170365	178.648
0.0170674	178.601
0.0170776	179.219
0.0171172	179.601
0.0171295	180.169
0.0171513	180.71
0.017181	181.154
0.0171959	181.661
0.0171609	181.827
0.017217	182.501
0.0172352	183.13
0.0172561	183.428
0.0173221	183.936
0.0173401	184.064
0.017343	184.634
0.0173526	184.661
0.0173746	185.073
0.0174725	186.336
0.0174241	186.303
0.0175231	186.546
0.0174422	186.877
0.0175422	188.315
0.0175603	188.379
0.0176233	188.578
0.0175419	188.89
0.0175649	188.854
0.0176908	189.981
0.0176843	190.022
0.017652	190.859
0.0177461	191.022
0.0177682	191.472
0.017762	191.588
0.017829	192.055
0.0178459	191.748
0.0178597	192.555
0.0178994	192.933
0.0179446	193.578
0.01789	193.408
0.0179583	193.792
0.0179455	194.183
0.0179685	194.806
0.0180426	195.034
0.0180143	195.96
0.0180969	195.728
0.0181386	197.044
0.0181381	197.593
0.018203	197.584
0.0181868	197.67
0.0182451	198.128
0.0182521	198.54
0.0182515	198.903
0.0182697	199.371
0.018374	199.885
0.0183044	200.249
0.0183719	200.167
0.0184085	200.701
0.0184042	201.475
0.0184753	202.165
0.0184925	202.461
0.0184259	202.756
0.0184755	203.018
0.0185643	203.394
0.0185504	204.192
0.0185645	203.987
0.0185993	204.731
0.0186298	205.333
0.0186962	206.323
0.0187286	205.944
0.0187296	206.129
0.0187731	206.726
0.0187553	206.578
0.0187308	207.132
0.0188125	207.827
0.0188466	208.139
0.0188435	208.809
0.0188896	209.054
0.0189085	209.375
0.0189819	210.091
0.018925	210.209
0.0189719	210.673
0.0190664	211.002
0.0191104	210.856
0.0191026	211.062
0.0191572	211.901
0.0190725	212.205
0.0191665	212.262
0.019187	212.426
0.0191442	213.447
0.019331	214.789
0.0192126	214.205
0.0193571	215.666
0.0192636	215.208
0.019339	215.753
0.0192935	215.761
0.0194109	216.788
0.0193662	216.706
0.0194029	217.854
0.0194595	218.089
0.0194492	218.509
0.0195161	219.027
0.0194571	219.645
0.0194789	220.522
0.0195132	221.19
0.019581	221.525
0.0195606	221.768
0.0194393	222.976
0.0194209	224.836
0.0195091	225.67
0.0195934	224.616
0.0197861	222.673
0.019804	222.469
0.0197747	222.379
0.0198047	222.722
0.0198285	223.362
0.0198963	223.973
0.0198629	224.363
0.0199756	225.174
0.0200234	226.702
0.019994	226.342
0.0200089	226.657
0.0200165	227.11
0.0201015	227.624
0.0200367	227.665
0.0200453	227.736
0.0201609	228.902
0.0201548	229.237
0.0201484	229.632
0.0202344	230.955
0.0202488	231.061
0.0202222	231.177
0.0203328	231.88
0.0202624	231.947
0.020317	232.947
0.0202878	232.45
0.0203406	232.905
0.0204171	233.494
0.0204702	233.68
0.0205086	233.964
0.020485	234.011
0.020513	234.642
0.0205217	235.685
0.0205493	235.9
0.0205755	235.605
0.0205984	236.125
0.0206275	236.581
0.0206339	237.119
0.0207033	237.281
0.0207206	237.508
0.0206879	238.44
0.0208062	239.478
0.0208779	239.517
0.0208078	239.513
0.0207903	239.779
0.0208115	240.289
0.0209175	240.828
0.0208692	240.845
0.020976	241.941
0.0210317	242.792
0.0210192	242.513
0.021012	242.245
0.021015	242.366
0.021106	243.41
0.0211426	244.394
0.021123	244.122
0.0211954	244.582
0.0212188	244.754
0.0213149	245.522
0.0213006	245.963
0.0212642	245.717
0.0213403	245.832
0.0212754	246.105
0.021348	246.955
0.0213414	247.489
0.0213747	247.694
0.0213979	248.304
0.0214489	248.54
0.0214753	249.256
0.0215026	249.843
0.0215581	250.267
0.0215334	250.462
0.0215868	250.667
0.02159	251.23
0.0217031	251.858
0.0216156	251.768
0.0217293	252.6
0.0217286	252.721
0.0217758	252.744
0.0217249	253.006
0.0217645	253.696
0.0218423	254.625
0.0218198	254.675
0.0218543	254.84
0.0219206	255.531
0.0219089	255.453
0.0219161	256.223
0.0219401	256.759
0.0219904	257.461
0.022021	258.628
0.0220487	259.429
0.0221009	259.875
0.0220856	259.133
0.0220684	258.971
0.022146	260.195
0.022134	260.81
0.0221539	260.921
0.0221744	260.977
0.0221848	261.541
0.0222629	262.465
0.0223423	262.908
0.0223131	262.515
0.0223205	262.443
0.0223502	263.25
0.0223789	263.265
0.0224088	264.02
0.0225124	265.327
0.0225125	265.748
0.022519	265.702
0.0225115	265.783
0.0225886	266.252
0.0225548	266.162
0.0225897	266.449
0.0226216	266.752
0.0226535	267.274
0.022658	268.065
0.0226917	268.951
0.022656	268.383
0.0227771	269.486
0.0228353	269.814
0.0227843	269.606
0.0228133	270.337
0.0228538	271.212
0.0228501	271.493
0.0228652	271.95
0.0229433	272.128
0.0228902	272.605
0.0230003	272.892
0.0230053	273.07
0.0230011	273.305
0.0230368	274.555
0.0231104	274.76
0.0230997	275.474
0.0231217	275.496
0.0231662	276.328
0.0232219	276.449
0.0232132	276.825
0.0232508	277.548
0.0232732	277.973
0.0232513	278.276
0.0232831	279.446
0.023345	279.443
0.0233593	279.572
0.0234024	280.332
0.0234104	280.697
0.0233831	281.201
0.0233648	280.97
0.02347	281.347
0.023479	281.804
0.023513	282.749
0.0235772	282.617
0.0235684	283.148
0.0235552	283.302
0.0236106	283.736
0.0236722	284.369
0.0236724	284.391
0.0237036	284.791
0.0237073	284.358
0.023827	286.338
0.0238696	286.67
0.0238149	286.23
0.0239033	286.951
0.023869	287.06
0.0238207	287.116
0.0238662	287.772
0.0238961	288.388
0.0239644	288.841
0.0239675	289.062
0.0240178	289.727
0.0240432	289.783
0.0241391	290.341
0.0240651	290.536
0.0241063	290.809
0.0241156	291.04
0.0241937	291.602
0.0241203	291.461
0.0242665	292.565
0.0243151	292.494
0.0242453	293.17
0.0243019	293.343
0.0244309	294.131
0.0244634	295.899
0.0243754	295.1
0.024474	296.648
0.0244574	295.875
0.0245068	296.443
0.0244404	296.328
0.0245333	296.724
0.0245062	297.086
0.02455	297.799
0.0245925	298.09
0.0245973	298.49
0.0246387	298.779
0.0246447	299.624
0.0246889	300.218
0.0246642	301.666
0.0246403	302.449
0.024704	301.26
0.0247568	301.605
0.0247605	302.055
0.0247747	303.117
0.0247738	303.723
0.0248187	303.985
0.0248959	304.839
0.0249499	304.874
0.024982	304.929
0.0249756	304.971
0.0249988	305.351
0.0250853	305.736
0.0251417	306.432
0.0251085	306.538
0.0251336	306.667
0.0251092	306.706
0.0252041	307.458
0.0251599	307.637
0.0252265	308.49
0.0252478	308.291
0.0252732	308.884
0.0253118	309.261
0.0253295	309.192
0.0253518	310.103
0.0253707	310.371
0.025473	311.667
0.025434	311.45
0.0255344	311.76
0.0254826	311.808
0.0255005	312.333
0.0255707	312.537
0.0255566	313.29
0.0255087	313.626
0.0256226	314.041
0.0256273	314.624
0.0256582	314.746
0.0256445	314.957
0.0257321	315.798
0.0257353	315.864
0.0257985	317.044
0.0257612	317.422
0.0257971	318.039
0.0258621	318.246
0.0258106	318.373
0.0258259	318.864
0.0259154	319.81
0.0259197	319.595
0.0260099	319.879
0.026057	320.672
0.0260166	320.28
0.0260737	320.624
0.026123	321.203
0.0260904	321.008
0.0260871	321.318
0.0261303	322.528
0.0261355	323
0.0261638	323.728
0.0261849	324.401
0.026198	324.905
0.0262599	324.791
0.0262329	326.089
0.0263308	326.6
0.0264024	326.651
0.0264362	326.877
0.0263547	326.908
0.026314	327.095
0.026412	327.903
0.0264745	328.107
0.0265055	328.694
0.0265982	329.019
0.0265045	328.737
0.026572	329.35
0.0266112	329.657
0.0265434	329.926
0.0265735	330.882
0.0266404	331.331
0.026729	331.807
0.0267476	332.31
0.0267583	332.569
0.026737	332.289
0.0268113	333.157
0.0267862	332.772
0.0268559	333.625
0.0268446	333.554
0.0268799	333.956
0.0268859	334.638
0.0269184	335.179
0.0269274	335.616
0.0270282	336.616
0.0270478	336.902
0.027095	336.635
0.0270293	337.092
0.0270738	337.227
0.027112	337.462
0.0271727	338.413
0.0271914	339.135
0.0271563	339.468
0.0271771	340.444
0.0272056	341.17
0.0272765	341.467
0.0272847	341.576
0.027387	341.326
0.0273575	341.429
0.0273713	342.401
0.0273754	342.282
0.0274359	342.482
0.0274212	343.026
0.0275556	343.823
0.0274687	344.047
0.0275415	344.949
0.0275349	344.936
0.0276566	345.747
0.027665	346.18
0.0276977	346.273
0.0277526	346.552
0.0277245	346.795
0.0277627	346.514
0.0277641	346.91
0.0278001	347.772
0.0278727	347.592
0.0278948	348.113
0.0278397	348.415
0.0278798	349.061
0.0279254	349.767
0.0280376	350.195
0.0279354	349.693
0.0280184	350.909
0.0280306	350.809
0.0280749	350.862
0.0280524	351.603
0.0280815	351.912
0.028114	352.444
0.0281556	353.207
0.0280932	353.15
0.0281336	353.595
0.0282384	354.383
0.028207	354.743
0.0283082	355.428
0.0283118	355.806
0.0283321	355.849
0.0282844	355.804
0.028324	356.696
0.0283925	357.32
0.0283915	357.463
0.0284479	358.266
0.0284322	358.606
0.028437	358.748
0.0285524	359.1
0.0285309	360.07
0.0285364	360.124
0.0286387	361.021
0.028663	361.554
0.0286217	361.719
0.0287108	361.551
0.0286055	361.658
0.0286821	362.375
0.0286981	362.21
0.0287471	363.137
0.02873	363.84
0.0288381	364.794
0.0288474	365.014
0.0287638	365.123
0.0288632	365.641
0.0288945	366.748
0.0288872	366.642
0.0289222	366.813
0.0288327	367.853
0.0289578	368.449
0.0289597	368.494
0.0290309	368.9
0.0290666	368.951
0.0290517	369.391
0.0291067	370.033
0.0290577	370.165
0.0290954	369.948
0.0291642	370.565
0.0292432	370.862
0.0292389	371.041
0.029304	372.032
0.0293514	372.371
0.0292825	372.283
0.0293276	372.833
0.0293627	373.243
0.0293745	373.581
0.0293767	374.34
0.0294178	374.62
0.0293869	374.205
0.0295151	375.951
0.0295299	376.217
0.0295042	375.974
0.0295413	376.638
0.0295284	377.002
0.0296535	377.859
0.0296314	378.303
0.0295961	378.869
0.0297126	379.663
0.0297218	379.668
0.0296491	380.086
0.0297457	380.397
0.0297795	380.657
0.0297462	380.744
0.0297938	380.905
0.0298544	381.164
0.029872	382.634
0.0298935	382.78
0.029866	383.018
0.0299673	383.516
0.029912	383.749
0.0299589	384.31
0.030025	384.979
0.0300431	384.596
0.030053	385.238
0.0300876	385.711
0.0301444	385.833
0.0301538	385.976
0.0302008	386.389
0.0302186	386.642
0.0302084	387.527
0.0302367	387.371
0.030261	387.969
0.0302412	388.472
0.0303029	388.87
0.0303529	389.867
0.0303889	389.867
0.0304269	389.668
0.0304805	390.483
0.0305209	391.243
0.0304171	390.953
0.0305095	392.165
0.0304852	392.513
0.0304754	392.673
0.0306105	393.453
0.0305822	393.557
0.0306217	394.026
0.0306207	394.164
0.0306683	394.604
0.0307554	395.218
0.030718	395.5
0.0307169	396.074
0.0308246	396.484
0.0307586	396.413
0.0308437	397.105
0.0308361	397.302
0.0308872	398.021
0.0308564	398.267
0.0309099	398.795
0.0308822	399.109
0.0308997	399.666
0.0309237	400.3
0.0309801	400.518
0.0309787	400.805
0.0310246	401.064
0.0311023	401.702
0.0310938	402.158
0.0310496	402.191
0.0311049	403.042
0.0311295	403.378
0.0311417	403.329
0.0311385	404.177
0.031226	404.86
0.0312362	404.93
0.0313126	405.376
0.0313232	405.742
0.0313094	406.793
0.0313123	407.203
0.0313141	407.24
0.0313793	407.595
0.0314579	408.721
0.0315076	409.218
0.0314176	408.872
0.0314499	409.06
0.0314687	409.237
0.0315144	409.414
0.0315985	410.507
0.0316407	410.629
0.0315899	409.941
0.0315602	410.358
0.031585	410.927
0.0317102	412.527
0.0317293	412.827
0.0316723	413.049
0.0317186	414.047
0.031758	414.213
0.0317653	414.751
0.0318305	414.809
0.0318134	415.485
0.0319058	415.885
0.0318741	416.013
0.0318888	416.638
0.0319245	417.215
0.031879	417.846
0.0319211	418.529
0.03197	418.864
0.0319924	419.952
0.0319778	420.057
0.0320369	419.901
0.0320597	419.949
0.0320946	420.986
0.0321662	421.352
0.0321348	421.366
0.0321758	421.406
0.032148	421.545
0.0322083	422.035
0.0322257	422.542
0.0322683	423.23
0.0322235	423.782
0.0323329	425.132
0.032326	425.117
0.0323117	424.989
0.0324697	425.287
0.0323939	425.377
0.0324158	425.392
0.0324961	425.327
0.0325191	425.424
0.0324719	425.961
0.032563	427.083
0.0325528	426.956
0.0326026	427.575
0.0325501	428.028
0.0327056	428.578
0.0327056	428.36
0.0327419	428.717
0.0327803	429.814
0.0327889	429.744
0.0328154	430.482
0.0328038	430.714
0.0328888	431.237
0.0328866	431.213
0.0329192	431.801
0.0329468	432.295
0.0329214	432.096
0.0329017	433.616
0.0329502	433.805
0.0330013	433.485
0.0330992	434.529
0.0330477	434.266
0.0331137	434.838
0.0331684	435.554
0.0331999	435.87
0.0331998	436.299
0.0331303	436.117
0.033153	436.695
0.0331795	437.851
0.0332255	439.086
0.03332	438.731
0.0333016	438.682
0.0333428	439
0.0333927	440.02
0.0334132	440.325
0.0334154	440.799
0.0333675	441.195
0.0333646	442.408
0.0333676	443.307
0.0333921	443.929
0.0333919	443.839
0.0334038	444.057
0.033386	444.894
0.0334283	445.312
0.0335452	446.481
0.0335498	446.734
0.0335223	446.662
0.0335771	446.478
0.0336384	446.564
0.0337251	447.166
0.0336921	446.685
0.0337243	446.782
0.0336811	447.247
0.0337415	448.474
0.0337558	449.482
0.0338433	449.336
0.0337461	449.011
0.0338648	449.903
0.0338553	450.42
0.0339499	450.213
0.0340007	451.027
0.0338964	450.466
0.0339901	450.702
0.0339276	451.455
0.0340151	452.287
0.0340732	453.173
0.0340886	453.542
0.0341361	453.999
0.0341363	454.16
0.0341847	454.274
0.0341614	454.712
0.0341921	455.186
0.0342466	456.071
0.0341639	456.441
0.0342413	457.47
0.0342694	457.743
0.0342447	457.672
0.0343317	457.778
0.0343446	458.241
0.0344143	458.733
0.0343988	459.052
0.0344461	459.285
0.0344899	460.108
0.034483	460.272
0.0344782	460.176
0.0344621	461.21
0.0345563	461.657
0.0346283	461.984
0.0345967	462.609
0.0346327	462.633
0.0347072	462.999
0.0347065	463.72
0.0347665	463.82
0.0347389	463.867
0.0347299	464.205
0.0347731	465.233
0.0347714	465.941
0.034722	466.274
0.0347803	466.626
0.0347614	467.214
0.0348463	467.496
0.0348981	467.787
0.0349109	468.437
0.0349442	469.033
0.0350117	469.166
0.0350075	468.9
0.0349827	468.906
0.0350486	469.801
0.0350715	469.994
0.0351107	470.456
0.0351397	471.158
0.0352286	471.457
0.0351379	471.383
0.0351501	472.345
0.0351781	472.276
0.0351896	472.884
0.0353733	474.07
0.0352471	473.864
0.0353026	473.895
0.03534	474.355
0.0352996	475.254
0.0353782	475.818
0.0354212	476.077
0.0354023	475.929
0.0353729	476.363
0.0355116	477.107
0.0355062	477.361
0.035535	477.648
0.0356099	478.442
0.0355884	478.55
0.0355309	478.387
0.0356399	479.098
0.035671	479.41
0.0357296	479.569
0.0357214	479.789
0.035704	480.986
0.0357391	481.195
0.0357775	481.9
0.0357514	481.867
0.0358197	482.697
0.0358421	483.207
0.03593	483.7
0.0359234	483.575
0.0359427	483.753
0.0358908	483.949
0.0359707	484.481
0.0359242	484.781
0.0360678	485.635
0.0360215	485.933
0.0360441	486.818
0.0361032	487.315
0.0361079	486.956
0.0361068	487.68
0.0362187	488.018
0.0362592	488.143
0.0361464	488.145
0.0362364	488.861
0.0362646	489.31
0.0362437	489.673
0.0363587	490.931
0.0363948	491.638
0.0363836	492.224
0.0364018	492.289
0.0364013	492.469
0.0363923	492.495
0.0363783	492.356
0.0364725	492.886
0.036472	493.284
0.0365062	493.982
0.0365242	493.827
0.0365578	494.091
0.0366039	494.833
0.0365852	495.356
0.0366566	496.191
0.0366256	496.36
0.0366444	496.469
0.0366835	496.97
0.0367388	497.586
0.0367467	498.142
0.0367686	498.51
0.0367727	498.718
0.0368154	499.655
0.0367983	499.178
0.0369008	499.604
0.036955	499.94
0.0369378	500.096
0.0369345	500.43
0.0369859	500.969
0.0369705	501.504
0.0370157	502.262
0.03697	502.613
0.0370521	503.217
0.0370428	503.578
0.0370907	504.029
0.0370848	504.467
0.0371997	505.32
0.0371691	505.307
0.0371444	505.127
0.037283	506.151
0.0372597	506.315
0.0373115	506.317
0.0372846	507.186
0.0373331	507.573
0.0373059	507.523
0.0372776	508.21
0.0373894	508.827
0.0373737	508.878
0.0373383	509.409
0.0374476	510.502
0.0374664	510.753
0.0375201	510.885
0.0374408	510.571
0.037529	510.492
0.0375064	511.722
0.0375917	512.912
0.0375799	512.856
0.0376482	513.198
0.0377093	513.288
0.0377267	513.115
0.037669	514.288
0.0377497	514.574
0.0377828	514.666
0.0377618	514.8
0.0377649	515.561
0.0378314	516.534
0.0378391	517.076
0.0378786	517.032
0.0379024	517.261
0.0379885	518.024
0.0379634	518.319
0.0379322	517.925
0.0380035	518.104
0.0380089	518.919
0.0380251	519.427
0.0380988	519.611
0.0381181	520.152
0.03813	520.577
0.0381274	520.931
0.0381176	521.696
0.0382041	522.26
0.0382237	522.585
0.0382538	523.264
0.038289	523.466
0.0383189	523.544
0.0383334	523.736
0.0383429	524.314
0.0382806	524.112
0.0383508	524.473
0.0383953	525.713
0.0384428	525.736
0.0384878	526.225
0.038474	526.527
0.0384492	527.031
0.0384857	527.58
0.0385315	528.229
0.0385364	528.429
0.0386278	529.103
0.038698	529.576
0.0386633	529.5
0.0386628	529.639
0.0386732	529.699
0.0386423	530.745
0.0387458	531.16
0.0387849	531.789
0.0387898	531.901
0.0387811	532.12
0.0388381	532.921
0.0388776	533.529
0.0388874	533.819
0.038841	533.895
0.0388883	534.096
0.0389942	534.604
0.0389583	534.911
0.0390336	535.686
0.0390195	535.521
0.0390423	535.427
0.0390331	536.407
0.0390449	537.121
0.0390953	538.144
0.0390775	538.082
0.0391839	538.438
0.0391948	538.429
0.0391847	538.676
0.0392177	539.438
0.0391669	539.754
0.0392597	540.022
0.0392867	540.228
0.0393312	540.688
0.0393162	541.332
0.0394165	541.723
0.0393812	541.688
0.039378	542.419
0.0394103	542.636
0.0394929	543.35
0.0394694	543.293
0.0394934	543.495
0.0395313	543.636
0.0396139	544.282
0.0396395	545.373
0.0396188	545.485
0.0397032	545.976
0.0396961	546.336
0.0396536	547.116
0.0397217	548.054
0.0397412	548.008
0.0397634	548.162
0.0397368	548.269
0.0398112	548.918
0.039756	548.966
0.0398317	549.586
0.0399083	550.281
0.0398974	550.109
0.0399536	550.45
0.0398749	550.86
0.0399055	551.462
0.0399906	552.458
0.0400459	553.282
0.0400471	553.295
0.0400995	553.707
0.040087	554.048
0.0400357	553.661
0.0400369	554.495
0.0401444	554.78
0.0401149	555.496
0.0401583	555.935
0.0402039	556.489
0.0402386	556.307
0.040276	557.691
0.0403066	557.834
0.0403401	558.081
0.0403508	558.201
0.0403568	558.867
0.0403025	558.601
0.0403788	559.287
0.0403633	559.968
0.0404609	560.899
0.0404874	561.141
0.040504	561.552
0.0404847	561.695
0.0405028	561.767
0.0405257	561.488
0.040499	562.114
0.0404672	562.796
0.0406061	563.678
0.040605	564.338
0.0406117	564.334
0.0406241	565.046
0.0406542	565.747
0.040704	566.288
0.0406974	566.033
0.0407354	566.709
0.0406727	567.311
0.0407557	567.897
0.0408592	567.963
0.040777	568.565
0.0408523	568.801
0.0408208	569.522
0.0408793	569.748
0.0409497	570.597
0.04094	570.726
0.0409457	570.962
0.0410401	571.065
0.0410276	571.44
0.0410776	571.583
0.0411125	572.434
0.0411301	572.838
0.0410547	572.937
0.0411809	573.755
0.0411538	573.968
0.0412364	574.039
0.041208	574.138
0.0412447	575.404
0.0412347	575.565
0.0412778	575.456
0.04134	575.601
0.0413182	575.774
0.0414491	576.644
0.0413641	576.537
0.0414189	577.53
0.0414655	577.813
0.0415052	578.137
0.0414524	578.535
0.0414877	579.456
0.0415211	579.815
0.0415847	580.015
0.0415997	580.308
0.0415128	580.38
0.0416	581.76
0.0415947	581.97
0.0416211	582.444
0.0416819	582.844
0.0416867	583.495
0.0416803	583.739
0.0417081	583.922
0.0417556	584.514
0.0418138	586.132
0.0417895	586.193
0.0419358	586.509
0.0418684	585.838
0.0418477	586.578
0.0418688	586.687
0.0418924	587.301
0.0419452	587.624
0.041984	588.279
0.0419752	588.627
0.0419976	589.123
0.042053	589.702
0.0420855	589.925
0.0420866	589.975
0.0421428	590.249
0.0422037	590.984
0.0421954	590.884
0.0422049	591.212
0.0422122	591.481
0.0423474	592.194
0.0422437	592.383
0.0422716	592.513
0.0422855	593.176
0.0423244	594.143
0.0423484	594.079
0.0423462	594.597
0.0424206	594.786
0.0424256	595.293
0.0423938	595.435
0.042484	595.724
0.0424995	596.388
0.0425096	597.33
0.0424882	597.493
0.0425918	598.235
0.0425792	598.748
0.0425854	598.6
0.0425624	598.541
0.0426502	599.366
0.042657	599.635
0.0425756	600.783
0.0427849	600.91
0.0427432	600.903
0.0427808	600.866
0.0428272	601.736
0.0428182	601.883
0.0428836	602.799
0.0428325	602.926
0.0429571	603.102
0.042904	602.731
0.0428809	603.424
0.0430119	604.419
0.0430435	604.336
0.0429838	604.676
0.0429992	605.509
0.0430962	605.959
0.0431459	606.188
0.0430856	606.99
0.0431598	607.026
0.0431143	606.898
0.0432436	607.955
0.0432247	608.087
0.0432195	608.104
0.0432079	608.778
0.0432731	609.369
0.0432986	609.795
0.0433486	610.602
0.0434078	610.517
0.0434158	611.388
0.0434446	611.619
0.0434637	611.62
0.0434942	611.651
0.0434829	612.054
0.0435029	612.189
0.0435963	612.885
0.0435467	613.181
0.0435025	612.838
0.0436037	615.474
0.0435992	614.649
0.043653	615.15
0.0436896	615.883
0.0436842	616.211
0.0437067	616.675
0.0437949	617.901
0.0437525	617.697
0.0438124	617.622
0.0438091	617.85
0.0437935	618.609
0.0438977	618.263
0.0439358	618.928
0.0439486	619.205
0.0439224	620.007
0.0439385	620.692
0.0439972	621.113
0.0439743	620.863
0.0439781	621.311
0.043976	622.025
0.0440833	622.833
0.0440756	622.757
0.0440896	623.316
0.0441232	623.338
0.0441185	623.816
0.0440486	624.358
0.0442662	625.453
0.0442396	625.406
0.0442441	625.359
0.0442467	625.875
0.0442999	626.484
0.0442965	626.769
0.0443334	627.666
0.0443302	627.981
0.0443799	628.344
0.0444474	629.075
0.0444093	629.444
0.0444741	629.261
0.0445365	629.278
0.0445483	630.087
0.0445389	630.199
0.0445002	630.566
0.0445842	631.506
0.0445594	631.892
0.0446219	632.608
0.0446085	632.863
0.0446716	632.952
0.0446749	633.026
0.044669	633.656
0.0447088	634.012
0.0447437	634.6
0.044789	635.173
0.044806	635.667
0.0448437	635.515
0.0448865	635.725
0.0449259	635.63
0.0448915	636.333
0.044906	637.094
0.0449736	637.793
0.0449723	638.095
0.0450221	638.274
0.0450265	638.7
0.0451351	639.981
0.0451865	639.366
0.0451709	639.82
0.0451992	639.829
0.0451457	640.089
0.0451752	640.76
0.0451733	640.382
0.0452111	641.298
0.0452814	641.621
0.0453619	642.386
0.0452765	642.242
0.0453346	642.928
0.0453702	642.907
0.0453424	643.676
0.0453816	644.543
0.045421	644.891
0.0454989	644.946
0.0454959	645.435
0.0455023	646.047
0.0454762	646.872
0.0455915	647.098
0.0455996	647.093
0.0454995	648.048
0.0454865	648.764
0.045513	648.902
0.0455306	649.873
0.045644	650.608
0.0456347	651.077
0.0456013	651.52
0.0456779	651.604
0.0456668	652.47
0.0457544	652.209
0.0457838	653.084
0.045678	654.22
0.045707	654.754
0.0457608	654.92
0.0457844	654.53
0.0458243	654.874
0.0458898	655.614
0.0458086	655.381
0.0458777	656.428
0.0459173	656.278
0.0460225	656.116
0.0460508	656.569
0.0460485	656.588
0.0460553	657.548
0.0460504	657.541
0.0460872	658.426
0.0461241	659.308
0.0461859	658.895
0.0463063	659.423
0.0461307	659.372
0.0462273	660.335
0.0462636	660.387
0.0462003	660.779
0.0462766	661.518
0.0463309	662.116
0.0464524	662.529
0.0464744	662.975
0.0463349	663.007
0.0463836	663.175
0.0464175	663.462
0.0463889	664.118
0.0464415	664.718
0.0465406	665.179
0.0465298	665.795
0.046541	666.509
0.0466363	667.404
0.0466359	667.136
0.0466216	667.372
0.0467335	667.761
0.0466277	668.125
0.0466578	668.631
0.0466419	669.435
0.0467159	670.272
0.0467225	670.069
0.0467663	671.268
0.0467617	671.634
0.0468466	671.442
0.0468695	671.565
0.0468728	671.547
0.0468467	672.204
0.0469752	673.14
0.0470669	673.707
0.0470326	673.508
0.0470222	673.255
0.0470062	673.636
0.0470532	674.402
0.0470468	674.969
0.0471253	675.676
0.0471213	676.358
0.0471727	676.462
0.0471047	676.358
0.0471293	676.915
0.0472327	677.739
0.0472096	678.032
0.0472753	678.729
0.0473199	679.332
0.0472846	679.411
0.0473698	679.396
0.0473335	679.558
0.0473413	680.029
0.0473724	680.475
0.047387	680.863
0.0474756	681.707
0.0473611	681.935
0.0474783	682.153
0.0474691	682.983
0.0474675	683.512
0.0475122	683.773
0.0475169	684.1
0.0475709	684.876
0.047599	685.486
0.0475975	685.499
0.0476135	685.663
0.0476764	686.088
0.0477337	686.761
0.0477267	686.983
0.0477534	687.119
0.0477806	687.912
0.0477537	688.258
0.0477873	689.343
0.0477371	689.56
0.0477937	689.868
0.0478254	690.19
0.047816	690.423
0.0479747	690.422
0.0480304	690.244
0.0479783	690.635
0.0481237	690.85
0.0480287	690.676
0.0480423	690.999
0.0481203	691.932
[truncated: 12,229 more rows]

## Sheet: Figure 3b
Engineering Strain (-)	Engineering Stress (MPa)
-0.00377253	0.105838
-0.00368673	0.10246
-0.00364623	0.105267
-0.00354037	0.119909
-0.00352269	0.0895163
-0.00350089	0.0728478
-0.00349568	0.0383516
-0.0033582	0.0212716
-0.00327239	0.0124968
-0.00334867	0.0442965
-0.00321085	0.0300653
-0.00315715	0.038681
-0.00317321	0.0653905
-0.00301393	0.0342872
-0.00300906	0.0201655
-0.00301367	-0.00749957
-0.00293703	-0.0220447
-0.00287149	0.0115549
-0.002779	0.0114617
-0.0027627	-0.033795
-0.00271642	-0.0122279
-0.00268052	-0.0133366
-0.00251023	0.0372001
-0.00251589	0.0518018
-0.00251682	0.055968
-0.00246489	0.0384149
-0.00243604	0.0600205
-0.00237838	0.0694789
-0.00239159	0.0542194
-0.00226874	0.0737247
-0.00222039	0.0740233
-0.00217077	0.0655342
-0.00209093	0.0769679
-0.00209976	0.0911144
-0.00209495	0.101634
-0.00200747	0.0677431
-0.00195892	0.140318
-0.0018694	0.183726
-0.00186721	0.193153
-0.00185143	0.207733
-0.00169295	0.217478
-0.00172942	0.212775
-0.00160522	0.228107
-0.00163538	0.227178
-0.00153453	0.242511
-0.00151356	0.256485
-0.0014811	0.251584
-0.00137075	0.25617
-0.00132865	0.26886
-0.00132854	0.278476
-0.00124275	0.352374
-0.0012165	0.32857
-0.0010604	0.376191
-0.00101811	0.375861
-0.00108033	0.370143
-0.000915047	0.429906
-0.000924276	0.437365
-0.00089696	0.435606
-0.000870355	0.470392
-0.000760187	0.473326
-0.000660125	0.533255
-0.000700729	0.552099
-0.000652298	0.590681
-0.000602226	0.678998
-0.000501783	0.677405
-0.000451192	0.657313
-0.000521021	0.627406
-0.000438151	0.707827
-0.000406634	0.742008
-0.000300217	0.816609
-0.000301606	0.832434
-0.000194832	0.858724
-0.000116952	0.907297
-0.000148243	0.907147
-0.00011209	0.933533
-3.95136e-05	0.983665
0	1.00724
4.76221e-05	1.05963
0.000101651	1.07744
0.000148266	1.10489
0.000265055	1.20681
0.000272714	1.20165
0.000284738	1.16132
0.000361701	1.25041
0.000431225	1.28327
0.000502167	1.33921
0.000521234	1.28158
0.000542333	1.3451
0.000549431	1.41448
0.000574182	1.47902
0.000639991	1.52618
0.000757713	1.57683
0.000798889	1.64055
0.000834291	1.66539
0.000867956	1.6382
0.00100334	1.84595
0.00102209	1.77487
0.00099627	1.7466
0.00101362	1.85872
0.00118402	1.94029
0.0012101	2.04507
0.00114271	2.0142
0.00125256	2.08419
0.00125945	2.09669
0.00128069	2.15094
0.00144717	2.22946
0.00149697	2.26687
0.00155141	2.26952
0.00155025	2.30318
0.00156286	2.36528
0.00165258	2.4525
0.00172633	2.51138
0.00173289	2.50066
0.00170964	2.52201
0.00179082	2.55937
0.00187545	2.65779
0.00194383	2.71041
0.00191876	2.75059
0.00202646	2.88592
0.0020218	2.85021
0.00205838	2.88694
0.00216391	3.02615
0.00215466	3.00224
0.00234133	3.19563
0.00229951	3.12539
0.00234396	3.18802
0.00235135	3.26457
0.00247518	3.42069
0.00252647	3.37917
0.00247619	3.38909
0.00261538	3.49717
0.00265733	3.52996
0.00270564	3.59352
0.002709	3.58621
0.00271374	3.64672
0.00278088	3.69094
0.00283792	3.80875
0.00291895	3.77683
0.00293495	3.88834
0.00299004	3.9679
0.00306245	4.06251
0.00306017	4.13358
0.00321756	4.23822
0.0031731	4.18464
0.00318905	4.20041
0.0033215	4.32437
0.00335743	4.37309
0.00334143	4.35611
0.00334174	4.36777
0.00345896	4.50753
0.00346758	4.55188
0.0034971	4.70302
0.00355598	4.71733
0.00361238	4.73092
0.00366442	4.83081
0.00374059	4.9513
0.00379057	4.97559
0.00378587	4.95031
0.00385378	5.0668
0.00392794	5.17782
0.00401541	5.26619
0.00400057	5.26581
0.00401102	5.36879
0.00411392	5.47796
0.00414462	5.50909
0.00421449	5.58067
0.00422126	5.61997
0.00433385	5.70793
0.00433732	5.70568
0.00435809	5.74914
0.00437231	5.87202
0.0044766	6.06124
0.00447501	6.04508
0.00456314	6.1502
0.00459236	6.15469
0.00460826	6.25003
0.00466415	6.37467
0.00472388	6.44401
0.0048276	6.50718
0.00485462	6.57935
0.00486122	6.58823
0.00481944	6.62298
0.00499454	6.76301
0.00503898	6.8259
0.00503667	6.84905
0.00510015	6.89996
0.00509878	6.92733
0.00519076	7.05109
0.00518422	7.09453
0.00524063	7.25336
0.00531914	7.44624
0.00536748	7.51522
0.00543723	7.56233
0.00544427	7.54638
0.00550344	7.71508
0.00552185	7.76555
0.00556987	7.8204
0.00557064	7.86955
0.00568281	8.01714
0.00569622	8.13403
0.00574972	8.20228
0.00582876	8.28261
0.00588396	8.4359
0.00591039	8.34329
0.00590132	8.49389
0.00600402	8.742
0.00604799	8.93563
0.00604297	8.85948
0.00614454	8.92098
0.00615741	8.9376
0.0062407	9.18884
0.0062555	9.19021
0.00634107	9.40979
0.00634659	9.36903
0.00639394	9.53933
0.00640301	9.55309
0.00641938	9.65073
0.0065557	9.86269
0.00655962	9.94969
0.00652346	9.89649
0.00662021	10.1842
0.00665467	10.2709
0.0067003	10.2827
0.00676246	10.4571
0.00683902	10.5028
0.00684939	10.6041
0.00684764	10.6594
0.00691574	10.7639
0.00690383	10.8995
0.00701969	11.0946
0.00707606	11.1877
0.00709799	11.2436
0.0071795	11.3151
0.00713219	11.3363
0.00730771	11.489
0.00726865	11.5681
0.00738159	11.8553
0.00734301	11.7314
0.00733196	11.9744
0.00744625	12.045
0.00750192	12.2011
0.00756713	12.2891
0.00757723	12.311
0.00769945	12.7322
0.00767214	12.7133
0.00775805	12.7034
0.00772366	12.8121
0.00784872	13.0829
0.00791912	13.0656
0.00787934	13.0577
0.00793802	13.2262
0.0078678	13.1686
0.00799043	13.5442
0.00808827	13.7264
0.00806727	13.6356
0.00820205	13.9197
0.00820939	13.9721
0.00823168	14.0103
0.00829607	14.192
0.00826794	14.1964
0.00836605	14.5508
0.00840595	14.5294
0.00845791	14.795
0.00849427	14.8053
0.00849377	14.9885
0.00850762	15.1382
0.00862039	15.5235
0.00868836	15.6368
0.00867617	15.6775
0.00872835	15.6567
0.00870498	15.7715
0.00884924	15.9213
0.0088559	15.9206
0.00891367	16.0755
0.00895401	16.1583
0.00897677	16.387
0.00905099	16.645
0.00900538	16.6513
0.00907893	16.9548
0.00911459	17.165
0.00917596	17.2751
0.00922567	17.361
0.00927355	17.5498
0.00938948	17.8225
0.00938312	17.8861
0.00942708	17.8213
0.00943688	17.8138
0.00948771	17.9567
0.00952434	18.2548
0.00961826	18.3514
0.00963681	18.2854
0.00962403	18.5931
0.00967298	18.7226
0.00971479	18.7972
0.0097659	18.9951
0.00984419	19.0937
0.00990688	19.1308
0.0099528	19.2276
0.00996657	19.2437
0.00998071	19.375
0.0100239	19.525
0.0100133	19.6547
0.0101286	19.9237
0.0101642	20.0511
0.0101998	20.4471
0.0102291	20.5836
0.0102603	20.9013
0.0102191	20.8513
0.0103483	21.2555
0.0103325	21.2365
0.0104288	21.4878
0.0104264	21.489
0.0104986	21.7819
0.0105124	21.961
0.0105431	22.2239
0.0106002	22.3459
0.010632	22.5009
0.0106791	22.69
0.010785	23.0091
0.0106932	23.0488
0.0107939	23.4012
0.0108635	23.3703
0.0108158	23.5151
0.0109371	23.7821
0.0110092	23.7821
0.0109667	23.8383
0.0110806	23.968
0.0110903	24.4122
0.0111609	24.777
0.0111098	24.8119
0.0112059	25.1574
0.011172	25.2073
0.011266	25.5704
0.0112889	25.67
0.0113066	25.7511
0.0113534	25.9483
0.0113406	26.0796
0.0114376	26.1588
0.01154	26.3424
0.0115295	26.2711
0.0116184	26.9815
0.0116549	27.0121
0.0116663	27.1116
0.0116819	27.131
0.0117415	27.5448
0.0117028	27.8035
0.0118487	28.2659
0.0118584	28.1793
0.0119378	28.1495
0.0119464	28.1607
0.0119719	28.3857
0.0120469	28.6145
0.0120371	28.6754
0.0120928	29.1639
0.0120479	29.7746
0.0121633	29.5117
0.0122055	29.1976
0.0122803	29.5253
0.0122894	29.806
0.0123073	30.1791
0.012355	30.41
0.0123998	30.3863
0.012477	30.5488
0.0124897	30.4953
0.0124871	30.6828
0.012578	30.9121
0.0126023	31.2404
0.0126497	31.4117
0.0127168	31.2355
0.0127427	31.1276
0.012839	31.3861
0.0128148	31.2365
0.0129011	31.5704
0.0128815	31.6675
0.0130294	32.0868
0.0130012	32.3176
0.0130404	32.0165
0.0130926	32.2537
0.0130951	32.3835
0.0131743	32.8256
0.0131923	32.9736
0.0132513	33.1909
0.0132746	33.4451
0.0134062	34.005
0.0133883	33.665
0.013387	33.6613
0.0134929	34.1136
0.0135347	34.1876
0.0135817	34.3556
0.0135765	34.5019
0.0135431	34.5312
0.0136248	34.9299
0.013705	35.0355
0.0137021	34.9487
0.0138006	35.2475
0.0137791	35.3397
0.0138481	35.6917
0.0138812	35.7121
0.0139707	35.9772
0.0139693	36.0568
0.0139483	35.9742
0.0140367	36.3822
0.0141401	36.6458
0.0140149	36.8271
0.0141892	37.607
0.0141956	37.3955
0.0142329	37.4367
0.0142544	37.6213
0.014334	37.8389
0.0143185	37.8983
0.0144262	38.1918
0.0143881	38.1367
0.0144446	38.2354
0.0144518	38.5333
0.01449	38.6907
0.0144712	38.8636
0.0145818	39.3057
0.0146444	39.5297
0.0147046	39.6947
0.0146977	39.5497
0.0147147	39.698
0.0147388	39.8413
0.0148745	40.4358
0.0148888	40.6102
0.0149466	40.5782
0.0148914	40.6402
0.0149843	40.8193
0.0150698	40.9955
0.0150858	41.3871
0.0151201	41.4606
0.0150949	41.2827
0.0152052	42.1222
0.0152441	42.2168
0.0152559	42.3106
0.015289	42.5245
0.0153924	42.8254
0.0153555	42.9986
0.0154172	43.0405
0.0154553	43.1495
0.0154186	43.2899
0.0154978	43.6412
0.01555	43.8003
0.0156111	44.0271
0.0156331	44.108
0.0156342	44.445
0.0156547	44.3141
0.0157651	44.8071
0.0158001	45.0589
0.0158437	45.3268
0.0158323	45.2449
0.0158816	45.5093
0.0160112	46.0761
0.0159984	46.0632
0.0159537	45.8597
0.0160354	46.3783
0.0160787	46.8869
0.0160977	46.9181
0.0160804	47.1288
0.0161045	47.3086
0.0162579	48.09
0.0162622	48.2589
0.016286	48.0477
0.0163983	48.2947
0.0163718	48.425
0.0164481	48.8986
0.016479	48.8452
0.0165213	49.0502
0.0165557	49.3084
0.0166055	49.4539
0.0165956	49.532
0.0165997	49.8655
0.0167156	50.2709
0.0166785	50.3511
0.0167931	50.9116
0.0167539	50.8716
0.0167336	51.1478
0.0168559	51.6927
0.0169416	51.8041
0.0169072	51.9751
0.0169873	52.2359
0.0170661	52.6317
0.0171089	52.7624
0.0171031	52.7122
0.0171096	52.6431
0.0171156	52.6578
0.0171578	52.8168
0.0172421	52.7606
0.0172514	52.9681
0.0173088	53.6408
0.0173193	53.8789
0.0174104	54.0774
0.0173693	54.1949
0.01748	54.4553
0.0175221	54.6021
0.0175	54.8925
0.0175909	55.057
0.0176679	54.8438
0.017671	55.0803
0.0176976	55.1054
0.0177461	55.4642
0.0177598	55.7737
0.017832	56.1263
0.0178454	56.1335
0.017907	56.4623
0.017904	57.0305
0.0179285	57.2811
0.0180105	57.7427
0.0180418	57.7701
0.018015	57.9539
0.018035	58.0733
0.0181792	58.7892
0.0182077	59.0417
0.0182452	58.9875
0.0182849	59.0682
0.0182852	59.146
0.0184236	59.5465
0.0183569	59.6839
0.0184076	60.2314
0.0184165	60.0465
0.0184447	60.2255
0.0184816	60.6151
0.0184827	60.4812
0.0185908	60.5669
0.0186727	61.0662
0.0187086	60.741
0.0187383	60.86
0.0187553	61.3434
0.0187939	61.2524
0.0188286	61.707
0.0188911	61.8832
0.0188711	62.0594
0.0189484	62.4626
0.0189588	62.8019
0.0190195	63.2351
0.0190753	63.2938
0.0190823	63.4872
0.0191033	63.5898
0.0191592	64.0691
0.0191684	64.264
0.0193077	64.3617
0.0192604	64.543
0.0193178	65.2562
0.0192351	65.7492
0.0193311	66.0006
0.019485	66.2116
0.0195387	66.165
0.0194841	65.8368
0.0195069	66.1324
0.0195166	66.5
0.0195829	66.8268
0.0196241	66.9787
0.0196619	67.8361
0.0196657	67.6309
0.0197813	67.9534
0.0197951	68.2134
0.019814	68.4088
0.0197588	68.7927
0.0198	69.1528
0.0198236	69.5577
0.0199045	69.8325
0.019925	70.1001
0.0199459	70.1606
0.0199444	70.2631
0.020128	70.66
0.0201208	70.6766
0.0200838	71.1419
0.0201789	71.7519
0.0202625	71.1853
0.0201646	71.6778
0.0202585	72.3495
0.0202489	72.5478
0.020372	72.8381
0.0204288	72.7531
0.0203806	72.8031
0.0204382	73.5962
0.0204968	73.6817
0.020527	73.919
0.02053	74.0795
0.0206029	74.3661
0.0206018	74.3937
0.0206678	74.7852
0.0207011	75.0365
0.0207478	75.2859
0.0207101	75.3027
0.0208247	75.8877
0.0208489	76.0144
0.0208738	76.5162
0.0209415	76.7191
0.0209794	76.7454
0.0209576	76.9301
0.0211029	77.668
0.0210468	77.6485
0.0210462	77.8332
0.0211256	78.1943
0.0211452	78.4159
0.0211767	78.6527
0.021277	79.0291
0.0213058	79.001
0.0212838	79.0114
0.0213432	79.4448
0.0213934	79.9066
0.0214492	79.9276
0.0214249	80.0089
0.0215379	80.5082
0.0215092	80.4169
0.0215109	80.7798
0.0215941	81.0972
0.0216611	81.7534
0.021779	82.3043
0.021729	82.1488
0.0217289	82.4374
0.0217685	82.6106
0.0218429	82.9642
0.0219065	83.0682
0.0218439	82.9392
0.0218996	83.2239
0.0218604	83.5481
0.0219859	83.9628
0.0220284	84.1287
0.0221044	84.4493
0.0220462	84.4079
0.0220866	84.7464
0.0221843	85.2813
0.0221468	85.4489
0.0222155	85.8771
0.0222791	85.9082
0.0223014	86.2676
0.0223285	86.5931
0.0223358	86.7512
0.0223794	87.1035
0.0223864	87.6804
0.0225159	88.0414
0.0224468	88.1967
0.0225964	88.7706
0.0226085	88.9199
0.0226227	88.9659
0.0226524	89.2826
0.0226371	89.2991
0.0226889	89.7989
0.0227453	90.211
0.0227697	90.2922
0.0227978	90.1762
0.0228571	90.5239
0.0229086	90.8699
0.0229353	91.1874
0.022997	91.4429
0.0229917	91.6926
0.0229931	91.9249
0.023067	92.2248
0.0230655	92.4721
0.0231071	92.9345
0.0231437	93.1719
0.0232102	93.4928
0.0232312	93.6082
0.0232308	93.7327
0.0233039	94.1413
0.0232666	94.2
0.023388	94.7278
0.0233963	95.0326
0.0234316	95.2249
0.0234361	95.3242
0.02348	95.9033
0.0234803	96.2382
0.0235437	96.7083
0.0235749	96.8224
0.0236909	97.5375
0.0236688	97.6025
0.0236736	97.3829
0.0237395	98.2082
0.0237947	98.3793
0.0237822	98.3816
0.0238157	98.8191
0.0238568	99.0492
0.0239443	99.1408
0.0239243	99.2889
0.0239664	99.9937
0.0240085	100.24
0.0240907	100.266
0.024041	100.596
0.0241167	100.919
0.0241173	101.162
0.0241947	101.787
0.0242067	101.864
0.0243013	102.003
0.0243079	102.201
0.0243455	102.201
0.0243493	102.788
0.0243641	102.964
0.0244426	103.512
0.0244859	103.681
0.0245035	103.987
0.0245197	104.05
0.0245375	104.36
0.0245822	104.688
0.0246185	105.122
0.0246802	105.384
0.0247402	105.526
0.0247262	105.884
0.0247966	106.389
0.0247623	106.516
0.0249404	106.853
0.0248429	107.007
0.0248655	107.524
0.0249838	108.234
0.0249638	107.9
0.0249962	108.01
0.0249991	108.245
0.0250787	108.723
0.025127	109.042
0.0251102	108.756
0.0251489	109.839
0.0251906	109.959
0.0252138	110.287
0.0252557	110.516
0.025251	110.964
0.0253475	111.546
0.0253659	111.723
0.0253889	111.89
0.0254222	112.151
0.0254247	112.403
0.0255417	112.761
0.0254898	112.729
0.0255895	113.293
0.0255558	113.437
0.0256228	113.641
0.0256728	113.791
0.0257176	114.513
0.0257467	114.799
0.0257515	114.808
0.0257684	115.051
0.0258268	115.69
0.0259286	116.09
0.0258629	116.188
0.0259514	117.022
0.025977	117.236
0.025969	117.231
0.0260554	118.115
0.0260703	118.439
0.0260799	118.609
0.0260885	118.791
0.0261937	119.381
0.0261765	119.572
0.0261506	119.647
0.0262199	120.132
0.0262512	120.515
0.0262763	120.87
0.0263248	121.231
0.0263221	121.606
0.0264293	121.946
0.0264111	122.071
0.0264143	122.249
0.0264864	122.713
0.026495	122.506
0.0265791	123.156
0.0266004	123.721
0.0265668	124.138
0.0266784	124.601
0.0266735	124.812
0.0266949	124.653
0.0267184	125.252
0.0268076	126.01
0.0268844	126.53
0.0268658	125.911
0.0268605	126.722
0.0268209	126.281
0.026891	126.794
0.0268978	127.056
0.0269159	127.593
0.0270318	127.977
0.0270293	128.065
0.0270572	128.725
0.0270641	129.285
0.0271847	129.718
0.0271477	129.909
0.027191	130.249
0.0273251	130.908
0.0273391	130.888
0.0273533	130.642
0.0274649	131.051
0.0274718	131.078
0.0275087	131.204
0.0275048	131.237
0.0275438	131.719
0.0276049	132.158
0.0275915	132.235
0.027601	132.423
0.0276147	132.557
0.0277291	133.114
0.0277629	133.859
0.0278022	133.901
0.027798	134.042
0.0278156	134.475
0.0278572	134.962
0.0278657	135.259
0.0279218	135.384
0.0279861	135.735
0.027965	135.931
0.0280494	136.402
0.0280644	136.688
0.0281002	137.059
0.0281484	137.282
0.0281733	137.653
0.0282435	137.643
0.0282563	138.082
0.0282217	138.279
0.0283131	139.105
0.0283281	139.522
0.0283613	139.28
0.028349	139.868
0.0284616	140.415
0.0284607	140.536
0.0284496	140.942
0.0285317	141.178
0.0285395	141.402
0.0285674	141.59
0.0286649	142.262
0.0287355	142.601
0.0287042	142.628
0.0287283	142.974
0.0287515	143.401
0.0287653	143.446
0.0288237	143.629
0.0289455	144.677
0.0288902	144.464
0.0289428	144.818
0.0289842	145.193
0.0289937	145.239
0.0290567	145.959
0.0290851	146.233
0.0290665	146.363
0.0291829	146.836
0.0291724	146.949
0.029211	147.542
0.0292313	147.628
0.0292565	148.073
0.029287	148.343
0.0293175	148.646
0.0292757	148.804
0.0294041	149.459
0.02938	149.521
0.0294311	149.534
0.0294274	150.056
0.0294665	150.356
0.0295623	151.023
0.0296058	151.229
0.0295954	151.021
0.0297033	151.786
0.0297172	152.273
0.0297488	152.298
0.0297167	152.319
0.0297554	152.942
0.0298869	153.22
0.0297872	153.264
0.0298456	153.676
0.0298918	154.421
0.0298767	154.399
0.0299788	154.786
0.0299655	154.9
0.0299871	155.619
0.0300408	155.813
0.0300568	156.153
0.0301455	156.492
0.0301065	156.992
0.0302266	157.362
0.0302843	157.902
0.0303169	158.107
0.0302789	158.142
0.0303458	158.339
0.0303804	158.949
0.0303537	158.94
0.0304244	159.761
0.0304753	159.809
0.0304584	159.893
0.0305645	160.711
0.030624	161.535
0.0306289	161.277
0.0306439	161.171
0.0306808	161.549
0.0306761	162.14
0.0306819	162.052
0.0306958	162.498
0.0307839	163.328
0.0307551	163.323
0.0308344	163.778
0.0308178	163.668
0.0309218	164.474
0.0309951	164.644
0.0309609	164.924
0.0310357	165.328
0.0310275	165.673
0.0311381	166.322
0.0311692	166.825
0.0311797	166.993
0.0311095	166.921
0.0311876	167.419
0.0312253	167.851
0.0312229	168.102
0.0312658	168.446
0.0313678	169.229
0.0313468	169.387
0.0313361	169.741
0.0314529	170.043
0.0314904	170.118
0.0314521	170.443
0.0315169	170.879
0.0315469	171.347
0.0315392	171.522
0.0316113	171.89
0.0316115	172.263
0.0316826	172.584
0.0316849	172.998
0.0316726	173.352
0.0317159	173.904
0.0317605	173.874
0.031817	174.51
0.031887	175.065
0.0318797	175.361
0.0318767	175.615
0.0319319	176.344
0.0319266	176.2
0.0320295	176.806
0.0320338	177.001
0.0320476	177.181
0.032112	178.118
0.032142	178.43
0.0321286	178.362
0.0321553	178.781
0.032238	178.94
0.0322099	179.232
0.0322745	179.445
0.0323054	179.838
0.0323444	180.278
0.0323121	180.567
0.0323788	181.415
0.0324379	181.897
0.0324647	182.249
0.0325134	182.189
0.032426	182.203
0.0325313	183.328
0.0325536	183.287
0.0325579	183.847
0.032594	184.02
0.032717	184.539
0.0327546	184.734
0.0327628	184.938
0.0327673	185.258
0.0328185	185.754
0.0328476	185.945
0.0328071	185.871
0.0328152	186.747
0.0329385	187.432
0.0329966	187.607
0.0329719	187.565
0.0329736	188.003
0.0330764	188.656
0.0330543	189.565
0.0330795	189.855
0.0331331	190.508
0.033169	190.673
0.0331475	190.858
0.0332082	191.364
0.0331986	191.986
0.0332784	192.292
0.0332593	192.884
0.0332579	193.238
0.0332857	193.45
0.0333374	194.051
0.0333549	194.351
0.0334502	194.486
0.0334427	194.544
0.0335355	194.983
0.0334695	194.876
0.0335331	195.607
0.0336146	196.536
0.0336182	196.648
0.0336899	196.477
0.0336832	196.831
0.033732	197.29
0.0337308	197.639
0.0338255	198.351
0.0338192	198.653
0.0338551	198.888
0.0338236	199.062
0.0339205	199.668
0.0339328	199.849
0.0339888	200.007
0.034018	200.08
0.0340618	200.384
0.0340678	200.982
0.0340731	201.758
0.0341332	202.464
0.0341448	202.366
0.0341772	202.909
0.0342074	203.006
0.0342601	203.063
0.0342962	203.749
0.0343396	203.966
0.0343861	204.767
0.0344497	205.376
0.034422	205.083
0.0344776	205.68
0.0344797	205.594
0.0345451	206.049
0.0345847	206.305
0.0344849	206.231
0.0345808	206.635
0.0345692	206.935
0.0346657	207.246
0.034685	207.647
0.0346859	207.992
0.0347312	208.469
0.0347782	208.857
0.0348516	209.309
0.0349193	210.006
0.034877	209.956
0.0349091	210.267
0.0350114	210.822
0.0350249	210.789
0.0349762	210.542
0.0350729	211.182
0.0350492	211.3
0.0351276	212.281
0.0351649	212.448
0.0351509	212.857
0.0352167	213.466
0.0353007	213.847
0.0352823	213.791
0.0353241	214.25
0.0353161	214.249
0.0353202	214.866
0.0354485	215.542
0.0354145	215.487
0.0354556	216.017
0.0355316	216.515
0.035543	216.37
0.0355565	216.556
0.0356408	217.27
0.0356333	217.163
0.0356541	217.427
0.0357348	218.195
0.035725	218.451
0.0358174	218.82
0.0358431	219.105
0.0358131	219.087
0.0358661	219.459
0.0358774	219.338
0.0359515	220.351
0.0360402	220.667
0.035996	220.853
0.0360489	221.217
0.0360662	221.601
0.0361042	221.804
0.0361395	222.02
0.0361857	222.505
0.0361911	222.783
0.0362726	223.545
0.036289	223.975
0.0362455	223.449
0.0363099	223.851
0.0363181	224.136
0.0363127	224.773
0.0363715	225.017
0.0364227	225.514
0.036409	226.027
0.0365016	226.088
0.0365261	226.66
0.0366058	227.034
0.036612	227.398
0.0366444	227.78
0.0366066	227.691
0.0366451	228.267
0.0367291	228.743
0.0367195	229.286
0.0368231	229.952
0.0367612	230.048
0.0368159	230.012
0.0368495	230.569
0.0368405	230.786
0.0369108	231.717
0.0369155	231.983
0.0369654	232.76
0.037009	233.102
0.0369767	233.102
0.0370351	233.61
0.0371078	234.371
0.0370799	234.594
0.037158	234.81
0.0371542	234.967
0.0372119	235.81
0.0372014	235.785
0.0373402	236.265
0.0372767	236.347
0.0373305	237.028
0.0373587	237.189
0.0373742	237.581
0.0374155	238.018
0.0374377	238.409
0.0374339	238.67
0.0374989	238.941
0.0375463	239.419
0.0375087	239.734
0.037604	240.275
0.0376025	240.268
0.0376391	240.902
0.0376383	240.959
0.0376935	241.472
0.0377227	241.989
0.0377399	242.39
0.0377953	243.098
0.0378498	243.23
0.0377972	243.211
0.0379702	244.602
0.0379679	244.652
0.0379189	244.689
0.0379898	244.882
0.0380205	245.271
0.0379926	245.305
0.038034	245.863
0.0380839	246.451
0.0381215	246.468
0.0381536	247.065
0.0381844	247.313
0.0382402	247.628
0.0382975	248.06
0.0382313	248.138
0.0382742	248.787
0.0383455	249.242
0.0383939	249.303
0.0383881	249.822
0.0384138	250.352
0.0385065	251.077
0.038474	251.088
0.0385259	251.349
0.0385389	251.733
0.0385054	252.151
0.0386086	252.721
0.0386347	252.781
0.0386266	253.17
0.0387236	254.068
0.038727	254.151
0.0387623	254.436
0.0387555	254.859
0.0388039	254.857
0.0388606	255.411
0.0388735	255.76
0.0388747	256.017
0.0389776	256.848
0.0389682	256.919
0.0389334	257.021
0.0390038	257.698
0.0391128	257.955
0.0391055	258.127
0.039113	258.576
0.0391467	259.148
0.0391901	259.191
0.0392123	259.41
0.0392352	259.781
0.0392912	260.475
0.0393113	260.319
0.0392725	260.772
0.039353	261.461
0.0394101	261.746
0.0394505	262.264
0.0394744	262.649
0.0395168	263.266
0.0395752	263.521
0.0396023	263.644
0.0395652	263.575
0.0395575	263.779
0.0396293	264.43
0.039676	265.417
0.0396723	265.496
0.0397906	266.141
0.0398202	266.087
0.0397754	266.011
0.0398777	267.13
0.0398456	267.173
0.0399391	267.223
0.0399144	267.692
0.0399465	267.92
0.0399511	268.434
0.0399616	268.998
0.040019	269.254
0.040046	269.417
0.040089	269.912
0.0401033	270.169
0.0401865	270.733
0.0402102	270.995
0.0402593	271.626
0.0401793	272.021
0.040279	272.32
0.0402312	272.309
0.0402965	272.89
0.0403734	273.604
0.0404109	273.671
0.0404115	273.875
0.0403759	274.091
0.0404589	274.972
0.0404842	275.131
0.0404996	275.998
0.0405611	276.653
0.040608	276.947
0.0406097	277.426
0.0406504	278.349
0.040623	278.505
0.0406309	278.764
0.040734	279.788
0.0406728	279.551
0.0406643	279.824
0.04071	280.327
0.0408347	280.942
0.0408364	280.68
0.0408573	281.111
0.0408999	281.385
0.0409987	282.279
0.0410241	282.439
0.0410761	282.361
0.041067	282.502
0.0411023	282.611
0.041084	283.115
0.0410806	283.18
0.041157	284.153
0.0412024	284.417
0.0412041	284.9
0.0413053	285.563
0.0413158	285.435
0.0413146	285.502
0.0413095	285.581
0.0413352	286.104
0.0413718	286.565
0.0414182	287.436
0.0414674	287.506
0.0414722	288.052
0.0415457	288.608
0.0415493	288.817
0.0415678	289.066
0.0416001	289.492
0.0416613	290.286
0.0416862	290.286
0.0417575	290.841
0.041764	291.048
0.0416807	291.177
0.0417537	291.619
0.0417937	292.055
0.0418758	292.784
0.0419162	293.065
0.0419	293.18
0.0419089	293.436
0.0419984	294.277
0.0420217	294.717
0.0421204	294.906
0.0420624	294.715
0.042084	295.355
0.0421016	295.406
0.0421566	295.946
0.0421883	296.273
0.0422254	296.299
0.0422138	296.848
0.0423087	297.454
0.0422636	297.822
0.0422941	297.966
0.0423063	298.462
0.0423951	299.282
0.0424236	299.695
0.0425236	300.206
0.0424776	300.187
0.0424378	299.991
0.0425132	300.698
0.042584	301.058
0.0425536	300.904
0.0426255	301.531
0.042662	301.752
0.0427065	302.309
0.0427191	302.928
0.0427249	303.237
0.0427841	303.313
0.0428587	303.792
0.0427577	303.632
0.0428669	304.643
0.0428356	304.982
0.0429512	305.635
0.0429346	305.912
0.0430042	306.449
0.0429769	306.512
0.0430361	306.949
0.0430502	307.25
0.0430954	307.395
0.0430535	307.898
0.0431482	308.56
0.0431624	308.838
0.0431707	309.351
0.0432586	310.056
0.0432869	310.187
0.0432651	310.195
0.0433505	310.774
0.0433523	311.007
0.0433941	311.375
0.0434414	312.173
0.0434185	312.123
0.0434425	312.478
0.0434713	312.611
0.0435387	313.116
0.043535	313.353
0.0435816	313.907
0.0435889	314.224
0.0436224	314.478
0.0436571	314.896
0.0437113	315.773
0.0437775	316.942
0.0438347	317.235
0.0437574	316.658
0.0438071	317.067
0.0438032	317.017
0.0438591	317.695
0.0439774	318.597
0.0439439	319.086
0.0439894	318.92
0.0439828	318.934
0.0439316	319.162
0.0440094	319.589
0.0440667	320.576
0.0440626	320.876
0.0441297	321.44
0.044155	321.813
0.044176	321.701
0.0441815	322.195
0.0442562	323.101
0.0442646	323.592
0.0442739	323.999
0.0442769	324.323
0.0443459	324.697
0.0444325	325.34
0.044435	325.331
0.0444208	325.471
0.0444484	325.869
0.0445254	326.162
0.0445601	326.752
0.0445577	327.165
0.044602	327.056
0.0445914	327.406
0.0446507	328.473
0.0447444	328.942
0.044737	328.912
0.0447204	329.198
0.0447991	330.202
0.0447786	330.153
0.0448474	330.677
0.0448496	331.008
0.0448651	331.247
0.0448833	331.027
0.044944	332.058
0.0449598	332.319
0.0449423	332.585
0.0449354	332.888
0.0450276	333.492
0.0450696	333.437
0.045073	333.589
0.0450995	334.507
0.0451124	334.457
0.0451421	335.531
0.0451708	335.936
0.0452515	336.451
0.0452884	337.207
0.0453238	336.943
0.0452746	336.705
0.0453607	337.322
0.0454009	337.968
0.0453987	338.193
0.0454603	338.802
0.0455003	339.025
0.0454938	339.051
0.0455105	339.553
0.045564	339.851
0.0456427	340.323
0.0456158	340.61
0.0456566	341.008
0.0457123	341.174
0.0457093	341.506
0.0456979	341.834
0.0457394	342.384
0.0458314	343.362
0.045757	343.148
0.0458456	343.795
0.0459055	343.862
0.0459692	344.595
0.045963	344.755
0.0459478	345.066
0.0460097	345.207
0.0460192	345.747
0.0460356	346.155
0.0461202	346.574
0.046108	346.944
0.0461483	347.551
0.0461419	348.319
0.0462344	348.643
0.0462359	348.977
0.0462342	348.985
0.0462868	349.367
0.0463378	349.207
0.0463094	349.511
0.0463956	350.575
0.0463981	350.795
0.0464164	351.282
0.0464772	351.727
0.0465159	351.665
0.0465046	351.977
0.0465298	352.713
0.0465789	352.944
0.0466015	353.254
0.0466539	353.796
0.0466244	354.064
0.0466729	354.104
0.0466865	354.553
0.0467304	355.168
0.0467919	355.99
0.0467599	355.807
0.0468049	356.376
0.0468678	357.027
0.0469162	356.933
0.0468939	357.346
0.0469539	358.182
0.047013	358.414
0.047022	358.5
0.0470681	359.216
0.0470607	359.51
0.0471074	360.042
0.047119	360.14
0.0471663	360.508
0.0472859	361.058
0.0471452	360.974
0.0472059	361.526
0.0472453	361.888
0.0473208	362.472
0.0473262	362.584
0.0473641	363.111
0.0473286	363.267
0.0474863	364.193
0.0474489	364.443
0.0474323	364.224
0.0475266	365.323
0.0475377	365.582
0.0475528	365.621
0.0476596	366.182
0.0476163	366.23
0.0475993	366.22
0.0476617	367.185
0.0476673	367.534
0.0477264	367.73
0.0477764	368.371
0.0477989	368.629
0.047806	368.812
0.0478414	369.34
0.0478263	369.603
0.0478769	370.094
0.0480042	371.283
0.0479467	370.862
0.0479741	371.345
0.0480379	371.7
0.0480944	371.981
0.0480195	372.182
0.0480764	372.424
0.048118	372.533
0.0481884	373.583
0.0481694	373.906
0.0481932	374.43
0.0482399	374.671
0.0482776	375.263
0.0482771	375.248
0.0483209	375.635
0.048362	376.127
0.048346	376.598
0.0484462	377.583
0.048511	377.847
0.0484716	378.046
0.0484798	378.137
0.0485761	378.655
0.0486144	378.797
0.0486006	379.099
0.0485961	379.406
0.0486346	379.615
0.0487056	380.606
0.0487432	380.256
0.0487581	380.97
0.0487337	381.209
0.0487856	381.857
0.0488428	382.097
0.0488161	382.189
0.0488948	382.903
0.0489175	382.941
0.048932	383.397
0.0489953	383.945
0.0489555	384.642
0.0490069	384.983
0.0490947	385.488
0.0490641	385.492
0.0491177	385.956
0.0491084	386.299
0.0491533	386.395
0.0491488	386.82
0.049186	386.99
0.0493009	388.13
0.0492824	388.097
0.0492708	388.058
0.0493245	388.686
0.0493166	388.983
0.0493774	389.479
0.0494473	389.933
0.0494784	390.732
0.049517	390.755
0.049476	391.07
0.0495108	392.282
0.0495497	391.974
0.0496126	392.15
0.0495664	392.118
0.0495997	393.01
0.0496793	393.395
0.0497013	393.879
0.0497372	394.2
0.0497609	394.66
0.0498333	395.571
0.04988	395.862
0.04989	395.728
0.0499085	395.949
0.0499467	396.625
0.0499189	396.687
0.04992	396.849
0.0499786	397.449
0.0500009	397.573
0.0500786	398.19
0.0500899	398.564
0.0500769	398.816
0.0501379	399.374
0.0501346	399.708
0.0502208	400.69
0.0502081	400.959
0.050314	400.928
0.0502959	401.201
0.0502851	401.258
0.0503057	401.537
0.0503903	402.468
0.0503962	402.553
0.0504337	402.881
0.0504279	403.226
0.0504567	403.936
0.0504569	404.64
0.0505788	405.213
0.0505494	405.195
0.050538	405.249
0.0506089	405.626
0.050633	405.904
0.0506395	406.73
0.0506936	407.041
0.0507769	407.71
0.0507706	407.98
0.050732	407.882
0.0507538	408.513
0.0509042	409.318
0.0508669	409.242
0.0508344	409.316
0.0509301	410.132
0.0510009	410.85
0.051004	410.901
0.0510337	411.388
0.0510824	411.369
0.0510577	411.556
0.0510689	411.639
0.0510857	412.377
0.0511106	412.776
0.0512267	413.906
0.0512621	414.404
0.0512969	414.323
0.0512744	414.484
0.0512964	414.652
0.0513631	415.245
0.0513421	415.488
0.0513915	415.969
0.0513947	416.07
0.0514195	416.481
0.0514327	417.266
0.0514815	417.364
0.0515272	418.142
0.0515492	418.244
0.0515247	418.584
0.0516221	419.679
0.0516531	419.651
0.0516863	419.758
0.0517005	420.545
0.0517631	420.843
0.0516734	420.551
0.0517481	421.333
0.051775	421.819
0.0518453	422.223
0.0518333	422.695
0.0518604	422.829
0.0519135	423.164
0.0520052	423.364
0.0519762	423.431
0.0519763	423.918
0.0520089	424.276
0.0520973	425.23
0.0521284	425.366
0.0521029	425.673
0.0522233	426.325
0.05215	426.568
0.0521995	427.117
0.0522057	427.638
0.0522474	427.746
0.0522447	427.907
0.0522861	428.672
0.0523898	429.26
0.0523463	429.444
0.0523579	429.595
0.0523895	430.032
0.0524534	430.553
0.0524709	430.932
0.0524949	431.231
0.052517	431.901
0.0526239	432.533
0.0526224	432.344
0.0525876	432.41
0.0526672	433.116
0.0527324	433.751
0.052734	433.89
0.0527957	434.154
0.0527128	434.088
0.0527235	434.801
0.0528781	435.416
0.0528518	435.57
0.0528823	436.001
0.0529516	436.73
0.0529964	436.995
0.0529549	437.531
0.0529506	437.417
0.0530287	438.085
0.0530803	438.308
0.0530479	438.756
0.0530585	438.89
0.0531382	439.716
0.0531008	439.839
0.0531638	440.359
0.0532492	441.016
0.0532184	441.419
0.0532582	441.373
0.0533121	441.932
0.0533009	442.498
0.0534071	442.764
0.0534455	443.128
0.0534232	443.449
0.0533894	443.339
0.0534906	443.998
0.0534964	444.034
0.0535329	444.538
0.053624	445.704
0.05361	445.519
0.0535686	445.691
0.0536623	445.899
0.0536955	446.484
0.0536698	446.768
0.0537133	447.188
0.0537718	447.762
0.0538396	448.423
0.053806	448.477
0.0538827	449.078
0.0538774	449.363
0.0539316	449.569
0.0538702	449.83
0.0539608	450.309
0.0539708	450.544
0.0540443	451.838
0.0540723	451.357
0.0540709	451.557
0.054093	451.824
0.0541125	452.237
0.0541302	452.551
0.054212	452.996
0.0542236	453.123
0.0542313	453.51
0.0543587	454.425
0.0543463	454.097
0.0543498	454.385
0.0543737	454.668
0.0543996	454.957
0.0544398	455.469
0.0545372	456.237
0.0544956	456.156
0.0545397	457.166
0.05459	457.24
0.0545607	457.336
0.05463	458.407
0.0545496	458.97
0.0546596	459.889
0.0546792	459.743
0.0546809	459.984
0.0547157	460.954
0.0546926	461.121
0.0547498	461.382
0.0547934	461.85
0.0547913	461.932
0.0548779	462.344
0.0548902	462.903
0.0549071	463.231
0.0549586	463.651
0.0549917	463.814
0.0550108	464.109
0.055047	464.442
0.0551107	464.935
0.0551262	465.193
0.0551304	465.094
0.0552472	465.761
0.0552133	465.532
0.0552272	466.102
0.0553234	466.942
0.055272	466.929
0.0553641	467.873
0.0553375	467.796
0.0554038	468.12
0.0554372	468.828
0.0554917	469.028
0.0554096	469.193
0.055464	469.751
0.055505	470.225
0.0555909	471.417
0.0555577	470.798
0.0556388	471.678
0.05558	471.991
0.0557033	472.473
0.0556487	472.4
0.0557512	473.434
0.0556904	473.733
0.0557352	474.029
0.0557776	473.848
0.0557727	474.614
0.0558192	474.84
0.0558879	476.001
0.0559222	476.019
0.0559028	476.249
0.0559771	476.76
0.0559951	476.729
0.0560658	476.973
0.0560074	477.214
0.0560691	477.977
0.0560499	478.241
0.0561525	478.737
0.0561538	478.698
0.0561452	479.04
0.0561874	479.488
0.0562519	480.877
0.0562831	481.057
0.0562903	481.626
0.0563108	481.867
0.0563082	482.016
0.0563914	482.07
0.0563785	482.594
0.0564087	483.184
0.0564922	483.683
0.056508	483.716
0.0565265	483.648
0.0565413	484.343
0.056626	485.011
0.0565891	485.006
0.0566627	485.806
0.0567104	486.114
0.0566722	486.214
0.0567509	486.76
0.056756	487.15
0.056758	487.455
0.0568195	487.411
0.0568093	487.923
0.0568721	488.234
0.0568567	488.985
0.0569698	489.663
0.0569195	489.982
0.056917	490.166
0.0570004	491.137
0.057036	491.39
0.0570263	491.242
0.0570653	491.766
0.0570544	492.227
0.057159	492.77
0.0571332	493.295
0.0571498	493.539
0.0571944	494.047
0.0572419	494.367
0.0572754	494.379
0.0572747	494.68
0.0572944	494.935
0.0573231	495.743
0.0574029	496.59
0.0574273	496.855
0.057435	496.571
0.0574671	497.306
0.0573967	497.124
0.0575343	498.41
0.0576109	498.467
0.0576056	498.615
0.0576168	498.585
0.0576919	499.461
0.0577201	499.706
0.0576642	499.775
0.057757	500.46
0.0577722	500.68
0.0578073	501.47
0.0578363	501.577
0.0578175	502.086
0.0578405	502.345
0.0579666	502.722
0.0579094	503.142
0.0579888	503.535
0.0579665	503.42
0.0580438	503.905
0.0580343	504.369
0.058124	504.703
0.0581108	504.767
0.0581404	505.417
0.0582599	506.098
0.0582561	506.349
0.0583007	506.575
0.0582948	506.603
0.0582603	506.941
0.0582619	507.33
0.0582866	507.807
0.0583857	508.542
0.0583646	508.942
0.0584671	509.127
0.0584709	509.322
0.058427	509.945
0.058484	510.326
0.058476	510.753
0.058605	511.832
0.0586215	512.259
0.0586969	512.269
0.0586758	512.214
0.0586557	512.702
0.0586472	513.388
0.0587413	513.523
0.0588573	513.839
0.0587782	514.511
0.058784	515.308
0.0588241	515.557
0.0589002	516.189
0.0588281	516.36
0.0588803	516.763
0.0589575	517.512
0.0589888	518.054
0.0589394	518.271
0.0590334	518.357
0.0590433	518.556
0.0590528	519.601
0.0590464	519.704
0.059126	520.482
0.0591865	521.323
0.0591408	521.59
0.0592151	521.658
0.0592729	522.125
0.0592474	522.313
0.0592327	522.071
0.0592924	522.537
0.0593259	522.873
0.0593703	523.547
0.0593352	523.754
0.0593788	524.265
0.0594072	524.881
0.0594895	525.169
0.0594803	525.105
0.0595148	525.63
0.059567	526.522
0.0596408	526.534
0.0595584	526.961
0.0597022	527.457
0.059698	527.513
0.0597013	528.041
0.0597049	528.277
0.0597824	528.936
0.0597515	529.575
0.0598283	529.879
0.0598414	530.293
0.0598718	530.698
0.0599287	530.81
0.0599152	531.013
0.0599582	531.446
0.060005	532.198
0.0599948	532.246
0.060022	532.598
0.0600594	532.594
0.0600618	533.516
0.0601223	533.907
0.0600755	534.175
0.0601794	534.925
0.0602031	535.052
0.0602325	535.879
0.060289	536.329
0.060239	536.616
0.0602905	537.178
0.0603164	537.837
0.060377	538.179
0.0603741	537.885
0.0604098	538.026
0.060441	538.767
0.0604995	539.538
0.0605324	539.584
0.0605073	539.576
0.0605335	540.036
0.0605836	540.321
0.0605714	540.493
0.060621	541.28
0.0606688	541.871
0.0606623	541.865
0.0606959	542.462
0.060717	543.317
0.0607662	543.445
0.0608232	544.181
0.060868	544.445
0.0608298	544.09
0.0608561	544.711
0.0608958	545.4
0.0609419	545.556
0.0609225	546.028
0.0610301	547.043
0.0610608	547.256
0.0610749	547.433
0.0610919	547.645
0.0611374	547.74
0.0612348	548.56
0.0611847	548.261
0.0612028	548.644
0.0612717	549.125
0.0613366	549.16
0.061264	549.297
0.0613688	550.645
0.0613554	550.296
0.0614065	550.788
0.0614806	551.26
0.0614989	551.448
0.0614671	552.164
0.0615025	552.008
0.0615496	552.341
0.0616132	553.123
0.0616804	553.444
0.0616858	553.642
0.0616561	554.046
0.0617187	554.62
0.0616531	555.067
0.0617475	555.248
0.0617806	555.059
0.0618017	555.888
0.061831	556.442
0.0617903	557.075
0.0619057	557.695
0.0619528	558.282
0.0619556	558.69
0.0619391	558.161
0.062012	558.345
0.0619492	558.428
0.0619948	559.157
0.0620519	560.164
0.0620944	560.677
0.0621392	561.46
0.0621416	561.382
0.0622053	561.462
0.062204	562.106
0.0622374	562.875
0.0622631	563.539
0.0622866	563.622
0.0622622	563.567
0.0623411	564.061
0.0623798	564.194
0.0624307	564.383
0.0624295	564.956
0.0624744	565.236
0.0624408	565.645
0.0625084	566.228
0.0625586	566.532
0.0626374	566.744
0.0626246	566.667
0.0626308	567.144
0.0626661	567.678
0.0626925	568.18
0.0628106	569.046
0.0627596	569.508
0.0627937	569.805
0.0628198	570.061
0.062807	570.615
0.062893	571.053
0.0629089	571.513
0.0629119	571.545
0.0629543	571.675
0.0629627	572.336
0.0630159	572.407
0.0630406	572.643
0.0630391	572.844
0.0631099	573.296
0.0631512	573.765
0.0632019	573.995
0.0632631	574.325
0.0632781	574.431
0.0633097	574.55
0.0632997	574.797
0.0633617	575.591
0.0633219	575.994
[truncated: 10,311 more rows]

## Sheet: Figure 3c
Engineering Strain (-)	Engineering Stress (MPa)
-0.00989607	0.162044
-0.00975268	0.169995
-0.00978168	0.16302
-0.00974805	0.172066
-0.00964235	0.174182
-0.00960047	0.165334
-0.00952536	0.17518
-0.00950877	0.177531
-0.00949295	0.153566
-0.00940985	0.130831
-0.00936317	0.140793
-0.00931094	0.15711
-0.0093642	0.166851
-0.00923457	0.16886
-0.00918679	0.165409
-0.00912029	0.164904
-0.00904959	0.164959
-0.00902195	0.164324
-0.00893446	0.150224
-0.00884985	0.165282
-0.00882956	0.156185
-0.00879174	0.157269
-0.00874642	0.159249
-0.00863541	0.169353
-0.00863243	0.162338
-0.00862411	0.159059
-0.00852195	0.158851
-0.00848625	0.163308
-0.00845373	0.185243
-0.00842558	0.161281
-0.00840324	0.167308
-0.00836261	0.16435
-0.00827388	0.168222
-0.00820849	0.147996
-0.00813144	0.168145
-0.00814702	0.155268
-0.00806126	0.1571
-0.00800506	0.164793
-0.00798815	0.163799
-0.00795525	0.18123
-0.00779907	0.167343
-0.00778098	0.160251
-0.00774827	0.167508
-0.00772972	0.169199
-0.00768143	0.179698
-0.00766373	0.163214
-0.00759854	0.172015
-0.00750415	0.162525
-0.0074822	0.166897
-0.00740962	0.15124
-0.00741611	0.156851
-0.00732616	0.154544
-0.00729212	0.164855
-0.00725737	0.173121
-0.00711962	0.166969
-0.00716746	0.18469
-0.00702848	0.183328
-0.00701836	0.182889
-0.00700552	0.189247
-0.00693397	0.173143
-0.00689374	0.171835
-0.00686601	0.166456
-0.00681948	0.177779
-0.00675441	0.172323
-0.00668928	0.159539
-0.00666183	0.164324
-0.00656826	0.168706
-0.00657864	0.166215
-0.00650928	0.186775
-0.00645576	0.177117
-0.00640227	0.158925
-0.00639952	0.188571
-0.0063027	0.18611
-0.00623416	0.166295
-0.00613623	0.166287
-0.00617859	0.18443
-0.006082	0.170304
-0.0060185	0.185354
-0.00600024	0.184794
-0.005973	0.177815
-0.00591812	0.157529
-0.00587783	0.147804
-0.00581374	0.147253
-0.0057837	0.171329
-0.00571943	0.171307
-0.00568767	0.182405
-0.00558099	0.176383
-0.00555902	0.172919
-0.00548122	0.189399
-0.00550606	0.196435
-0.00538966	0.192031
-0.00537558	0.184718
-0.00533343	0.165333
-0.00531033	0.176061
-0.0052295	0.184002
-0.00513203	0.181637
-0.00513322	0.182623
-0.00506451	0.189487
-0.00499899	0.172138
-0.0050145	0.170773
-0.0048363	0.177498
-0.00486887	0.191117
-0.00480485	0.170739
-0.00479142	0.173417
-0.00465905	0.20121
-0.00470635	0.177405
-0.00466169	0.18862
-0.00461084	0.18371
-0.00453954	0.184073
-0.00449775	0.181595
-0.00442327	0.174307
-0.00440013	0.190421
-0.00428958	0.191884
-0.00426582	0.201924
-0.00421551	0.202035
-0.00419928	0.187844
-0.00415708	0.194115
-0.0041144	0.201312
-0.00402842	0.195419
-0.00400169	0.185479
-0.00396626	0.205316
-0.00392461	0.196891
-0.00389235	0.205037
-0.00373486	0.187697
-0.00375006	0.180792
-0.00367523	0.165662
-0.00366192	0.195348
-0.00356708	0.192239
-0.0035608	0.187407
-0.0034752	0.198326
-0.00349945	0.204315
-0.00344868	0.224891
-0.00335056	0.217323
-0.00327795	0.200659
-0.00323741	0.189944
-0.00320719	0.169245
-0.00317396	0.17824
-0.00313418	0.194108
-0.00310046	0.193276
-0.00299619	0.166951
-0.00294575	0.17779
-0.00286603	0.199478
-0.00291924	0.190209
-0.00282095	0.195565
-0.00279029	0.204589
-0.00268791	0.219354
-0.00266723	0.22876
-0.00263129	0.206776
-0.00255174	0.209049
-0.00253851	0.190488
-0.00245148	0.202795
-0.00234848	0.221287
-0.0024239	0.229406
-0.00231546	0.226565
-0.00236493	0.208535
-0.0022337	0.252275
-0.00214579	0.249827
-0.00218671	0.239795
-0.00203653	0.262939
-0.00203539	0.284758
-0.00196957	0.315865
-0.00190944	0.335856
-0.00190841	0.340918
-0.00185616	0.373218
-0.0017978	0.390679
-0.00177402	0.394292
-0.00171731	0.415116
-0.00167291	0.416159
-0.00158323	0.431318
-0.00153792	0.439686
-0.00149322	0.457084
-0.00148848	0.463982
-0.00144016	0.484548
-0.00135841	0.505656
-0.00127742	0.555283
-0.00121673	0.549906
-0.00120902	0.547093
-0.00119788	0.560274
-0.0011369	0.580445
-0.00102466	0.601758
-0.000996777	0.635794
-0.000904161	0.647568
-0.000912715	0.663346
-0.000868794	0.634127
-0.000812539	0.681848
-0.000732653	0.693157
-0.000723162	0.699923
-0.000698248	0.701284
-0.000659353	0.710774
-0.000555453	0.752997
-0.000500764	0.775378
-0.000423894	0.826285
-0.000391112	0.830799
-0.000312357	0.877254
-0.000303556	0.891051
-0.000234597	0.918564
-0.000202725	0.958772
-0.000113382	0.984305
-7.50455e-05	0.955719
-0.000163948	0.947999
-9.98091e-05	0.993537
0	1.03508
0.000107219	1.04189
9.46636e-05	1.05385
0.000162696	1.05788
0.000160715	1.0918
0.000217362	1.09277
0.000295428	1.13151
0.00029047	1.15596
0.000413533	1.22566
0.000422322	1.20825
0.000532961	1.29745
0.000614757	1.31983
0.000612819	1.30672
0.000632358	1.3074
0.000681037	1.33089
0.000743736	1.37593
0.000765508	1.36882
0.000852227	1.40608
0.000846781	1.43442
0.000905715	1.46313
0.000957905	1.50264
0.0010291	1.52157
0.00108609	1.54524
0.00107835	1.5203
0.00117149	1.58153
0.00122906	1.62009
0.00121703	1.60976
0.00128202	1.65854
0.00133081	1.67012
0.00140775	1.70727
0.00141174	1.72771
0.00145172	1.75877
0.00157601	1.80308
0.00157922	1.80731
0.00157801	1.82678
0.00166909	1.85883
0.00169753	1.84966
0.0017321	1.88731
0.00179079	1.90286
0.00186451	1.9306
0.00189847	1.95572
0.00196903	2.00804
0.00200061	2.05068
0.00202156	2.06055
0.00216594	2.1372
0.00213183	2.14077
0.00223816	2.19995
0.00226106	2.2159
0.00226755	2.25864
0.00231338	2.28489
0.00238151	2.30342
0.00246503	2.39596
0.00249492	2.41508
0.00252824	2.44519
0.00251822	2.42932
0.00258582	2.48299
0.00262817	2.54718
0.00270477	2.62351
0.00274776	2.62465
0.00277048	2.62603
0.0028675	2.74977
0.00289019	2.82116
0.00291522	2.88077
0.00301563	2.98425
0.00302363	2.96767
0.00303663	2.89474
0.003153	3.02509
0.00312526	3.01503
0.00326473	3.10063
0.00323497	3.08156
0.00325088	3.14213
0.00334678	3.22577
0.00336943	3.27691
0.00342215	3.3391
0.00350692	3.38774
0.0035158	3.43893
0.003538	3.53641
0.0036072	3.59315
0.00366306	3.63378
0.00370171	3.67065
0.00376021	3.72424
0.00378655	3.7216
0.00385387	3.80293
0.0038942	3.85199
0.00396595	3.90267
0.0039969	3.9278
0.00407932	3.94484
0.00406602	3.97484
0.00412921	3.99003
0.00422744	4.08296
0.00424153	4.15432
0.00426432	4.1737
0.00429365	4.21255
0.00434226	4.23731
0.00439295	4.27683
0.00443625	4.37709
0.00449815	4.46481
0.00453213	4.5072
0.00455436	4.48379
0.00461969	4.55595
0.00465308	4.59244
0.00475865	4.67579
0.00480135	4.71455
0.0048272	4.74053
0.00486685	4.77817
0.00494214	4.82628
0.00488973	4.8681
0.0049659	4.98335
0.00502849	5.0196
0.00509397	5.10059
0.00517348	5.13933
0.00509797	5.09992
0.00517502	5.20371
0.00525638	5.29984
0.00533629	5.39906
0.00535095	5.42796
0.00538821	5.49941
0.00538742	5.563
0.00543927	5.68518
0.00552187	5.7751
0.00555925	5.82688
0.00560403	5.90651
0.00564046	5.96455
0.0056642	6.05408
0.00574292	6.12708
0.00582724	6.22578
0.00586115	6.26809
0.00591374	6.33486
0.00587025	6.32448
0.0058999	6.38043
0.00600074	6.54245
0.00605642	6.60784
0.00603002	6.52809
0.00614774	6.70467
0.0061523	6.66515
0.00626534	6.56447
0.00630803	6.55387
0.00636423	6.58828
0.00639494	6.65106
0.00638779	6.70228
0.00648626	6.84197
0.00658452	6.93937
0.00654387	6.95297
0.0065907	7.05718
0.00665866	7.19561
0.00663236	7.19602
0.00670618	7.35014
0.00681207	7.49478
0.00689635	7.67208
0.00688664	7.6808
0.00697177	7.78312
0.00695767	7.73112
0.00700486	7.81008
0.00709746	7.97769
0.00711063	7.98348
0.00723213	8.13175
0.00718796	8.08305
0.00715077	8.03776
0.00724885	8.18
0.00732118	8.3616
0.00735747	8.4355
0.00744811	8.48454
0.0074034	8.46858
0.00750975	8.57111
0.00759241	8.69456
0.00762595	8.7669
0.00764665	8.82586
0.007688	8.91331
0.00767879	8.90541
0.00773736	9.02141
0.00781524	9.11209
0.0077829	9.14315
0.00786067	9.26415
0.00788277	9.31712
0.00797628	9.42306
0.00799555	9.48645
0.00802162	9.54698
0.00808756	9.58653
0.00813116	9.70786
0.00818041	9.71538
0.00828754	9.95373
0.00831981	10.0054
0.00830064	9.9688
0.00834745	10.1272
0.00845097	10.271
0.00848307	10.3658
0.00851261	10.4549
0.00852957	10.4704
0.00858221	10.6027
0.00860745	10.6292
0.00867111	10.6878
0.00873056	10.7685
0.00870796	10.8491
0.00876112	10.9704
0.00886446	11.1251
0.00886172	11.2389
0.0089501	11.364
0.00898603	11.4153
0.00900214	11.4352
0.00906944	11.5842
0.0091207	11.6035
0.00915348	11.674
0.00913123	11.6882
0.00920041	11.8455
0.00929975	12.021
0.00930266	12.1031
0.00934544	12.2479
0.00937671	12.3947
0.00948972	12.5337
0.00955099	12.5804
0.00952046	12.6033
0.00954742	12.716
0.00960403	12.8362
0.00970962	12.9882
0.00969995	12.9966
0.00976633	13.1254
0.00975721	13.1966
0.00980175	13.3117
0.00984507	13.4563
0.00987311	13.5197
0.00993265	13.6136
0.00998312	13.7312
0.0100657	13.9749
0.010058	14.1097
0.010167	14.1763
0.010115	14.1163
0.0101767	14.289
0.0102337	14.5652
0.0103061	14.6441
0.010347	14.7794
0.010357	14.8346
0.010423	14.9034
0.0104549	14.9923
0.0105087	15.0853
0.0105027	15.174
0.0105797	15.3843
0.0106227	15.4243
0.0107097	15.5357
0.0107191	15.6478
0.0108004	15.8266
0.0107529	15.7306
0.0107904	15.8311
0.0108732	16.1027
0.0109457	16.2257
0.0109699	16.2359
0.0110326	16.3748
0.0110613	16.4798
0.0110888	16.4914
0.011178	16.7196
0.0111463	16.6725
0.0112043	16.7935
0.011273	16.9116
0.0113147	17.0856
0.0113599	17.2429
0.0113814	17.3358
0.0114069	17.3824
0.0114064	17.4283
0.0114922	17.6255
0.0115217	17.6874
0.0115576	17.8508
0.0116034	18.0162
0.0116584	18.1848
0.0117353	18.2714
0.0117308	18.3779
0.0117536	18.4092
0.0118202	18.5804
0.0118602	18.7723
0.0119549	19.0644
0.0119785	19.0087
0.0120033	19.1523
0.0120536	19.3405
0.0120827	19.3306
0.0121138	19.4509
0.0121832	19.6034
0.012181	19.7536
0.012264	19.9249
0.0122756	19.9975
0.0123386	20.1452
0.01234	20.2479
0.0124049	20.3566
0.012442	20.4959
0.0124871	20.6129
0.0125074	20.7873
0.0125448	20.9513
0.0126465	21.0768
0.0126124	21.059
0.0127105	21.2141
0.0126881	21.3353
0.0127416	21.4975
0.0128114	21.6853
0.0128577	21.7043
0.012955	21.5682
0.0129803	21.6645
0.0129349	22.1582
0.0129275	22.6058
0.0130087	22.7982
0.0130261	22.8559
0.0131856	23.2162
0.0131953	23.2578
0.0131521	23.1713
0.0132251	23.268
0.0132656	23.2993
0.0132753	23.5109
0.0133639	23.5739
0.0133574	23.6189
0.0134008	23.8134
0.0134605	23.9419
0.0135316	24.2777
0.0135634	24.3306
0.0135887	24.4523
0.0135949	24.6198
0.013677	24.7561
0.0137309	24.9511
0.0137849	25.0382
0.0137986	25.2348
0.0138297	25.2631
0.0138991	25.4186
0.0139233	25.6451
0.013956	25.832
0.0139654	25.9467
0.0140191	26.0781
0.0140512	26.1622
0.0141052	26.3333
0.0141381	26.4108
0.0141969	26.7399
0.0142319	26.8486
0.0143102	27.0319
0.0143062	27.0639
0.0143397	27.1071
0.0143747	27.2957
0.0144881	27.5007
0.0145085	27.6005
0.0144854	27.5541
0.0145316	27.7017
0.0146025	27.9313
0.0146096	27.9951
0.0146662	28.2255
0.0147194	28.3893
0.014707	28.4511
0.0147845	28.5634
0.0147967	28.7631
0.0148504	28.878
0.0149174	29.0687
0.0149717	29.3318
0.0149921	29.5686
0.0150801	29.7128
0.0150763	29.6634
0.0150808	29.8894
0.0151925	30.0567
0.0150998	29.9476
0.0152074	30.2169
0.0152475	30.3864
0.0153022	30.5257
0.0153666	30.6788
0.0153915	30.8673
0.0154308	31.1307
0.0154709	31.2101
0.0155134	31.3909
0.0155677	31.4286
0.0155907	31.4807
0.0156564	31.7178
0.0156447	31.6999
0.0156607	32.0929
0.0157254	32.4644
0.0157739	32.9023
0.0158434	32.9985
0.0157811	33.1143
0.0158851	33.2419
0.0159366	33.6498
0.015945	33.6053
0.0159883	33.8273
0.016039	33.8902
0.0160616	34.0732
0.0161072	34.2566
0.0161451	34.3333
0.0161013	35.3234
0.0161531	35.8267
0.0161772	35.7513
0.0161848	35.8139
0.0162441	35.9766
0.0162831	36.1216
0.0163485	36.351
0.0163475	36.563
0.0164318	36.9968
0.0164613	37.0479
0.0164664	37.1408
0.0165793	37.4738
0.0165701	37.389
0.0165913	37.5583
0.0166218	37.63
0.0167443	38.0649
0.0167367	38.2963
0.0167845	38.3712
0.0168176	38.4493
0.016857	38.5746
0.016872	38.6458
0.0168904	38.787
0.016971	38.9862
0.0169861	39.0828
0.0169908	39.3212
0.017107	39.6949
0.0171264	39.8169
0.0171094	39.7598
0.0172289	40.1573
0.0172028	40.1145
0.0172476	40.4327
0.017329	40.6236
0.0173426	40.7794
0.0173848	41.0266
0.0174177	41.2053
0.0174504	41.2428
0.0174531	41.4942
0.0175093	41.7427
0.0175347	41.8008
0.017588	42.0926
0.0176091	42.3687
0.0176791	42.5058
0.0177031	42.6299
0.0177687	42.7786
0.0178371	43.0806
0.0178579	43.2219
0.0178481	43.4218
0.0178677	43.6252
0.0179269	43.9543
0.0179436	44.088
0.0180225	44.3454
0.0180194	44.4366
0.0180391	44.615
0.0181305	44.6871
0.0181319	44.8691
0.0182221	45.2006
0.0182017	45.2815
0.0182578	45.3333
0.0183002	45.5004
0.0183246	45.6484
0.0183238	45.8637
0.0184473	46.3821
0.0184424	46.3516
0.0184881	46.506
0.0184861	46.6496
0.0185508	46.8484
0.0185702	46.9196
0.0186558	47.2508
0.0186784	47.4029
0.018751	47.5789
0.0188018	47.8288
0.018832	47.962
0.0188324	48.0142
0.0188475	48.1562
0.0188724	48.3547
0.0189429	48.632
0.0189964	48.7121
0.0190635	49.0244
0.0190682	49.1325
0.0191418	49.4464
0.0191262	49.4783
0.019152	49.6417
0.0191915	49.7882
0.0192735	50.0155
0.0192786	50.0624
0.0193451	50.2719
0.0193236	50.495
0.0194037	50.6222
0.0194608	50.8785
0.0194576	51.0077
0.0194668	51.1464
0.019504	51.3459
0.0195748	51.4771
0.0195965	51.7768
0.0196589	52.0343
0.0197083	52.2642
0.0197463	52.4133
0.0198069	52.6386
0.0198063	52.6585
0.0198655	52.9083
0.0198729	53.0694
0.0199334	53.2219
0.0199578	53.2946
0.0199638	53.6
0.020041	53.7724
0.0200057	53.8112
0.0201158	54.0656
0.0201242	54.2132
0.0202184	54.6739
0.0202106	54.8518
0.0202725	55.1938
0.0202898	55.2964
0.0203418	55.7953
0.020333	56.6123
0.020349	57.0926
0.020364	57.23
0.020399	57.4092
0.020423	57.6098
0.0204557	57.8892
0.0204862	58.0601
0.02052	58.1403
0.0205445	58.2756
0.0205813	58.5847
0.0206412	58.6955
0.0206496	58.7507
0.020725	59.1254
0.0206965	59.2303
0.0208096	59.5278
0.0208299	59.6789
0.0208029	59.5813
0.0209317	60.1868
0.0209256	60.1724
0.0209979	60.354
0.021032	60.455
0.02103	60.62
0.0210752	60.8385
0.0211124	61.0729
0.0211572	61.1967
0.0212037	61.5092
0.021243	61.7146
0.0212805	61.9503
0.0212879	62.1394
0.0213581	62.5256
0.0214103	62.63
0.0214097	62.7227
0.0214584	63.0015
0.0214954	63.087
0.0215409	63.3521
0.0215392	63.4485
0.0216042	63.7551
0.0216532	63.8777
0.0216799	63.9297
0.021701	64.1612
0.0217703	64.4604
0.0217448	64.6032
0.021811	64.8158
0.0218289	65.0187
0.0218823	65.2442
0.0219125	65.3981
0.0219312	65.6686
0.021966	65.9483
0.0220408	66.1227
0.0220932	66.3376
0.022078	66.6372
0.0221405	66.7745
0.0221776	67.238
0.0222311	67.2473
0.0222884	67.3995
0.022294	67.5196
0.0223276	67.7826
0.022335	67.8439
0.0223727	68.0563
0.0224255	68.3817
0.0224209	68.4246
0.0225245	68.7178
0.0225464	68.7117
0.0225315	68.7015
0.0225374	69.0849
0.0225853	69.3239
0.0226726	69.8898
0.0226906	70.1215
0.0227023	70.2653
0.022808	70.7004
0.0227842	70.6974
0.0228345	70.8763
0.0228717	71.0589
0.0229125	71.3236
0.0229384	71.3798
0.0229768	71.5336
0.0230094	71.6838
0.0230295	71.963
0.0231013	72.2083
0.0231057	72.182
0.0231851	72.4555
0.0232116	72.5939
0.0231997	72.5494
0.0232525	73.0519
0.0232822	73.4015
0.0233292	73.7318
0.0234071	74.1084
0.0234055	74.3588
0.0234696	74.3362
0.0234459	74.3695
0.0235664	74.8809
0.0235781	74.9304
0.023574	75.0923
0.02361	75.4755
0.0236434	75.5815
0.0236517	75.6944
0.0237365	76.0536
0.0237251	76.0655
0.023789	76.4745
0.0238392	76.7591
0.0238393	76.7943
0.0238588	77.0664
0.0239374	77.1913
0.0240282	77.9099
0.024037	78.0517
0.024084	78.1042
0.0240878	78.0629
0.0240834	78.3545
0.0241241	78.6942
0.0241474	78.811
0.0242155	79.3002
0.024226	79.4795
0.0242396	79.7091
0.0243001	79.8528
0.0243592	80.1917
0.0243713	80.3271
0.0243771	80.5127
0.0244524	80.68
0.0244682	80.8502
0.0245088	81.1546
0.0245308	81.29
0.0245722	81.5378
0.0246197	81.9918
0.0246557	82.2187
0.0246711	82.3988
0.0246951	82.5311
0.0247545	82.7738
0.0247425	82.8982
0.0247727	83.316
0.0248731	83.6739
0.0248735	83.5896
0.0248741	83.7342
0.0249528	84.2619
0.0249917	84.3094
0.025034	84.455
0.0250526	84.6844
0.0251254	84.9392
0.0250897	84.8421
0.0251456	85.1542
0.0251996	85.3972
0.025231	85.5786
0.0252523	85.8516
0.0253621	86.5036
0.0253583	86.2924
0.0253586	86.2426
0.0253751	86.6625
0.02539	86.8514
0.0254289	87.1366
0.0254791	87.4915
0.0255352	87.6909
0.0255904	88.082
0.0256135	87.984
0.025646	88.1821
0.0256712	88.4778
0.025675	88.8185
0.0257018	89.1152
0.0257897	89.2969
0.0258222	89.472
0.0258867	89.8468
0.0258662	89.9464
0.0258961	90.1786
0.0259214	90.6473
0.02599	90.8462
0.0260196	90.8696
0.0260173	90.824
0.0260691	91.178
0.0260906	91.3023
0.0261655	91.689
0.0261835	91.859
0.0262477	92.2425
0.0262655	92.3449
0.0262912	92.6575
0.0262966	92.9692
0.0263406	93.1328
0.0263631	93.3143
0.0263972	93.6738
0.0263989	93.762
0.0264631	94.1311
0.0265263	94.4498
0.0265345	94.66
0.0265482	94.9109
0.0266167	95.2537
0.0266665	95.7619
0.026688	96.0791
0.0267004	95.9199
0.026702	96.0519
0.0267901	96.3159
0.0267702	96.4428
0.026818	96.7559
0.026858	96.9451
0.0269603	97.6685
0.02696	97.6925
0.0269688	97.8914
0.0269499	98.0513
0.0270103	98.0918
0.0270721	98.406
0.027067	98.649
0.0271139	98.9105
0.027163	99.1332
0.0272207	99.3895
0.0272005	99.5245
0.027241	99.9033
0.0272919	100.195
0.0273203	100.426
0.0273244	100.538
0.0273752	100.975
0.0274169	101.154
0.0274139	101.267
0.0274827	101.448
0.027513	101.441
0.0276083	101.973
0.0276353	102.039
0.0275987	102.009
0.0276342	102.068
0.0277025	102.617
0.0276991	102.687
0.0277111	102.977
0.0277933	103.374
0.0278337	103.661
0.0278793	104.019
0.0279086	104.155
0.0278844	104.307
0.0279568	104.596
0.0279323	104.933
0.0279854	105.026
0.0280048	105.286
0.0280426	105.522
0.0280913	105.918
0.0281039	106.106
0.0281676	106.422
0.0281227	106.512
0.0282355	107.202
0.0282709	107.425
0.0282499	107.584
0.0282852	107.669
0.0283329	107.933
0.0283316	108.15
0.0284007	108.398
0.0283983	108.665
0.0284268	108.923
0.0284899	109.312
0.0284803	109.428
0.028536	109.653
0.0286157	110.213
0.0285809	109.966
0.0286512	110.499
0.0286842	110.615
0.028721	110.892
0.0287676	111.197
0.0288062	111.471
0.0288194	111.615
0.0288107	111.869
0.0288788	111.946
0.0289027	112.249
0.0289195	112.47
0.0290054	112.925
0.028963	112.917
0.029058	113.243
0.0290474	113.327
0.0290679	113.684
0.0291236	114.246
0.0291399	114.47
0.0291603	114.63
0.0292033	114.996
0.0292111	115.288
0.0292506	115.416
0.029272	115.432
0.029313	115.947
0.0293429	116.275
0.0293954	116.566
0.0293994	116.643
0.0294399	116.769
0.0295029	117.014
0.0294977	116.964
0.0295338	117.726
0.0295627	118.005
0.0296062	118.204
0.0296208	118.518
0.0296191	118.518
0.0297236	119.218
0.0297521	119.312
0.0297007	119.446
0.0297697	119.823
0.0298552	120.222
0.0298177	120.181
0.0297748	120.24
0.0299007	120.786
0.0298982	120.915
0.0299376	121.129
0.0299744	121.304
0.0300102	121.37
0.0300261	121.734
0.0301392	122.224
0.0300853	122.101
0.0300745	122.189
0.0301768	122.775
0.0302294	122.92
0.0302269	123.013
0.0302863	123.341
0.0303331	123.69
0.0303142	123.774
0.0303539	123.987
0.030375	124.244
0.0303993	124.919
0.0304585	125.129
0.0304977	125.435
0.0304216	125.424
0.0305023	125.811
0.0305465	126.078
0.0305919	126.26
0.0306246	126.372
0.0306751	126.383
0.0306428	126.412
0.0306843	126.684
0.0308012	127.411
0.0307943	127.495
0.0308366	127.685
0.0308363	127.877
0.0308823	127.974
0.0309186	128.109
0.030958	128.431
0.0309904	128.71
0.0310072	128.846
0.0310496	129.107
0.0310373	129.358
0.0310861	129.667
0.0311193	130.047
0.0311484	130.252
0.0311829	130.543
0.031222	130.789
0.0312648	130.988
0.0312807	131.246
0.0313265	131.353
0.0313538	131.731
0.0314036	132.141
0.0314578	132.165
0.0314506	132.288
0.0314903	132.452
0.031479	132.443
0.0314781	133.179
0.0315166	133.28
0.0315568	133.743
0.0316143	134.397
0.0316723	134.809
0.031665	134.789
0.0317307	134.841
0.0317214	134.875
0.0317208	135.095
0.0317634	135.377
0.031806	135.519
0.0318171	135.685
0.0318649	135.842
0.0318832	136.028
0.0319438	136.523
0.0319613	136.759
0.031989	137.055
0.0320061	137.059
0.0320577	137.19
0.0320905	137.501
0.0321067	137.784
0.0321833	138.578
0.0321611	138.526
0.0321731	138.705
0.0322297	138.822
0.0322552	139.225
0.0322857	139.503
0.0323024	139.711
0.0323704	140.353
0.0323556	140.37
0.0323708	140.652
0.0323957	141.01
0.03243	141.477
0.0324709	141.915
0.0325163	142.007
0.0325474	142.148
0.0325431	142.314
0.0325479	142.77
0.0325825	142.779
0.0326636	143.381
0.032692	143.457
0.0326661	143.593
0.0326981	144.084
0.0327217	144.375
0.0327513	144.41
0.0328199	144.789
0.0328249	145.183
0.0328404	145.367
0.0328762	145.697
0.0329064	145.699
0.032919	145.986
0.0329323	146.404
0.0330012	146.79
0.0330034	146.882
0.0330767	147.089
0.0330792	147.433
0.0331078	147.593
0.0331153	147.773
0.0331433	148.052
0.033169	148.585
0.0331887	148.646
0.0332385	148.988
0.0333065	149.448
0.033274	149.538
0.0333082	149.871
0.0333449	150.249
0.0333334	150.259
0.0333695	150.534
0.0333697	150.865
0.0333734	151.269
0.0334649	151.457
0.0335057	151.572
0.0335623	152.027
0.0335838	152.347
0.0336074	152.37
0.0335621	152.226
0.0336411	152.818
0.0336744	153.198
0.0336824	153.783
0.0336756	153.786
0.033729	154.005
0.0337318	154.538
0.0337639	154.751
0.0337733	154.947
0.0338512	155.254
0.0338407	155.252
0.0338586	155.426
0.0339058	155.779
0.0339231	156.193
0.0339445	156.515
0.0339767	156.657
0.0340065	157.108
0.0340129	157.563
0.0340784	157.98
0.0341433	158.07
0.034099	158.053
0.0341845	158.307
0.0341892	158.587
0.0342179	158.984
0.0342225	159.112
0.034247	159.391
0.0342545	159.515
0.0343069	159.942
0.0343952	160.304
0.034427	160.26
0.0344304	160.411
0.0344396	160.82
0.0344802	161.004
0.0345182	161.373
0.0345426	161.662
0.0345811	161.783
0.0345653	161.837
0.0346523	162.435
0.0346689	162.619
0.034665	162.657
0.0346982	162.934
0.0347351	163.475
0.0347242	163.459
0.0347601	163.875
0.0347713	164.079
0.0348267	164.313
0.0348354	164.573
0.0348689	164.891
0.034906	165.216
0.0348937	165.529
0.0349492	165.784
0.0349608	165.989
0.0350325	166.62
0.0349949	166.804
0.0350647	167.083
0.0350471	167.188
0.0350505	167.52
0.0350934	167.954
0.0351359	168.378
0.0351505	168.398
0.0351634	168.49
0.0352637	169.045
0.0353225	169.332
0.0352776	169.418
0.0353086	169.685
0.03535	169.829
0.0353587	169.976
0.0353858	170.658
0.0353966	170.945
0.0354381	170.861
0.0354483	171.113
0.0355315	171.93
0.0355134	172.098
0.0355439	172.025
0.0355882	172.05
0.03557	172.181
0.0356047	172.788
0.0356377	172.955
0.035664	173.154
0.0356142	173.036
0.0357008	173.767
0.0357036	174.236
0.0357389	174.69
0.0357733	174.78
0.0357944	175.295
0.0358435	175.349
0.0358526	175.968
0.0358659	176.134
0.0359191	176.365
0.0359493	176.499
0.0359534	176.608
0.0359484	176.736
0.0359856	177.171
0.0360955	177.398
0.036081	177.591
0.0361423	177.903
0.0361765	178.066
0.0361306	178.297
0.0361742	178.593
0.0361985	179.136
0.0362283	179.473
0.0362364	179.81
0.0362547	179.868
0.0362889	180.154
0.036349	180.449
0.0363485	180.477
0.0364057	181.096
0.0364136	181.212
0.0364254	181.608
0.0364131	182.149
0.0364431	182.481
0.0364998	182.446
0.0365095	182.824
0.0365151	183.094
0.0365666	183.521
0.0366371	183.853
0.0366186	183.949
0.0366305	184.308
0.0366481	184.7
0.0366551	184.931
0.0366669	185.013
0.0366851	185.514
0.0367403	185.787
0.0367364	186.047
0.0367612	186.363
0.0367936	186.7
0.0368126	187.003
0.0368499	187.326
0.0368795	187.601
0.0368253	187.854
0.0368924	188.144
0.0369014	188.318
0.0369345	188.836
0.0370009	189.163
0.0370235	189.331
0.0370067	189.912
0.0370254	190.23
0.0370468	190.288
0.0370804	190.645
0.0371178	190.804
0.0371377	191.327
0.0371721	191.796
0.0371874	191.598
0.0371805	191.876
0.0372256	192.314
0.0372982	192.803
0.0373591	193.013
0.0373612	192.848
0.0373912	192.903
0.0373645	192.938
0.0374687	193.357
0.0375137	193.625
0.037475	193.811
0.0375034	194.04
0.0375202	194.336
0.037542	194.957
0.037594	195.169
0.0375926	195.561
0.0376193	195.738
0.0376398	195.914
0.0376833	196.428
0.0377384	196.69
0.0377259	196.589
0.0378086	196.915
0.0377742	197.1
0.037799	197.603
0.0378083	198.081
0.0378317	198.308
0.037861	198.571
0.03787	198.75
0.0378732	199.096
0.0379102	199.533
0.0379543	199.961
0.0379577	200.163
0.0379968	200.626
0.0380327	201.039
0.0380367	200.952
0.0380773	201.139
0.0380615	201.317
0.0381762	201.661
0.038149	201.636
0.0382022	201.888
0.0382121	202.059
0.0382059	202.331
0.0382163	202.812
0.0382942	203.042
0.0383172	203.352
0.0383333	203.641
0.0383597	203.778
0.0383552	203.902
0.0384074	204.555
0.0384487	204.66
0.0384675	205.034
0.0385027	205.318
0.0385186	205.366
0.0385383	205.687
0.0385608	205.961
0.0385921	206.488
0.0386017	206.625
0.0386345	206.751
0.0386437	207.166
0.0386955	207.521
0.0386857	207.722
0.0387137	208.261
0.0388228	208.563
0.0387681	208.636
0.0388028	208.605
0.0388006	208.795
0.0388422	209.307
0.0388757	209.641
0.0388854	209.914
0.0389128	210.294
0.038917	210.602
0.0389901	211.341
0.0389602	211.375
0.0390133	211.742
0.0390223	212.008
0.0390677	212.322
0.0390431	212.549
0.0390674	212.646
0.0391185	212.896
0.0390812	213.376
0.0391425	213.607
0.0391706	213.717
0.0391785	214.37
0.0392266	214.692
0.0392571	214.871
0.0392474	214.81
0.0392907	215.145
0.0392873	215.481
0.0393129	215.789
0.0393577	216.285
0.0393911	216.771
0.0394478	216.872
0.039455	216.878
0.039459	217.128
0.0394959	217.388
0.0395067	217.573
0.0395656	217.722
0.0395765	217.994
0.0395549	218.413
0.0395654	219.036
0.0395756	219.562
0.0396253	220.363
0.0397353	219.895
0.0397897	218.874
0.039835	218.895
0.039939	219.076
0.0399402	219.179
0.0399323	219.578
0.0399253	220.058
0.0399554	220.493
0.0399818	220.88
0.0399851	221.03
0.0400185	221.597
0.0400586	221.881
0.0400625	221.952
0.0401058	222.088
0.0401768	222.023
0.0402395	221.753
0.0402098	221.616
0.040301	221.964
0.0403348	222.344
0.0403565	222.368
0.0404124	222.944
0.0403867	223.016
0.0404225	223.543
0.0404444	223.97
0.0404801	223.915
0.0404996	224.143
0.0405024	224.448
0.0405398	224.955
0.0405624	225.649
0.0405915	225.796
0.0406122	225.972
0.0406482	226.118
0.0406244	226.347
0.0406383	226.55
0.0406683	227.025
0.040744	227.503
0.0407346	227.341
0.0407594	227.735
0.040828	227.904
0.0408447	227.744
0.0408558	228.005
0.0409242	228.208
0.0409163	228.534
0.0409699	228.765
0.0409726	229.143
0.0409997	229.205
0.0410084	229.667
0.0410255	230.127
0.0411003	230.334
0.0411282	230.47
0.041088	230.657
0.0411288	231.306
0.0412275	232.124
0.0411806	231.843
0.0412063	232.197
0.0412497	232.533
0.0412697	232.836
0.0413117	232.902
0.0413076	233.059
0.0413975	233.269
0.0413364	233.348
0.0414054	233.769
0.0414313	233.748
0.0414419	234.125
0.0414656	234.808
0.0414812	235.01
0.0415788	235.238
0.0415685	235.406
0.0415668	235.472
0.0415583	235.931
0.0415795	236.372
0.0416089	236.879
0.0416318	237.312
0.0416659	237.504
0.0416752	237.44
0.0417278	237.853
0.0417452	238.223
0.0417374	238.3
0.041779	238.685
0.0418169	239.236
0.0418546	239.413
0.0418449	239.392
0.0419253	239.779
0.0419433	240.189
0.0419737	240.538
0.0419732	240.566
0.0419903	240.806
0.0420195	241.073
0.04205	241.513
0.0420774	241.572
0.0421085	241.988
0.0421071	242.148
0.0421328	242.143
0.0421216	242.07
0.042195	242.917
0.0422333	243.43
0.0422405	243.952
0.0422673	243.978
0.0422453	244.117
0.0422908	244.825
0.0423764	245.307
0.042364	245.426
0.0423732	245.617
0.0423816	245.832
0.042388	246.021
0.0424272	246.323
0.0424536	246.606
0.0425041	246.936
0.0425271	246.98
0.0425372	247.017
0.04256	247.46
0.0426334	247.827
0.0425925	248.095
0.0425938	248.175
0.0426625	248.724
0.0426724	248.834
0.0427161	249.175
0.0427249	249.592
0.0427585	249.902
0.0427484	250.004
0.0427646	250.202
0.0428158	250.747
0.0428588	251.015
0.0428506	251.274
0.0428662	251.432
0.0428412	251.385
0.0428918	251.856
0.0429168	252.544
0.0429633	252.897
0.0429898	253.055
0.0429958	253.309
0.0430359	253.586
0.0430155	253.822
0.0431191	254.525
0.043152	254.873
0.0430949	254.754
0.0431433	255.27
0.0431431	255.422
0.0431959	255.727
0.0432472	256.305
0.0432178	256.57
0.0432484	256.85
0.0432767	257.203
0.0433001	257.365
0.0432976	257.545
0.0432884	257.922
0.0433656	258.441
0.0433654	258.551
0.0433819	258.464
0.0433919	258.586
0.043524	260.43
0.0435277	260.382
0.0435591	260.454
0.0435826	260.382
0.0435681	260.35
0.0435915	260.433
0.0436252	260.926
0.043635	261.419
0.0436265	261.498
0.0436608	261.881
0.0436917	262.279
0.0437128	262.686
0.0437416	262.928
0.0437576	263.184
0.0437737	263.612
0.0437723	263.989
0.0437901	264.344
0.0438026	264.556
0.0438468	264.915
0.0438612	265.24
0.0438519	265.483
0.0438945	265.688
0.0439346	265.863
0.0440066	266.166
0.0440157	266.391
0.0440742	266.664
0.0440782	266.99
0.044093	267
0.0441597	267.463
0.0441354	267.553
0.0441477	268.022
0.0442244	268.366
0.0441726	268.32
0.044209	268.741
0.0442467	269.132
0.0442606	269.319
0.0442705	269.597
0.0442763	270.216
0.044338	270.697
0.0443759	270.92
0.0443666	271.144
0.0443677	271.587
0.0443926	272.273
0.0443486	272.804
0.0443586	273.387
0.0444491	273.107
0.0445198	272.918
0.0445343	272.986
0.0445694	273.187
0.0445688	273.251
0.0446173	273.759
0.0446529	274.008
0.0446898	274.126
0.0446931	274.369
0.0447053	274.561
0.0447445	275.055
0.0447895	275.472
0.0448033	275.753
0.0448485	276.187
0.0448363	276.451
0.0448529	276.803
0.0448841	277.066
0.0448937	277.148
0.0449577	277.543
0.0449752	277.896
0.0449739	277.968
0.0449821	278.128
0.0449993	278.496
0.0450237	279.078
0.0450522	279.134
0.0450974	279.573
0.0450867	279.802
0.0451611	280.096
0.0451531	280.046
0.0451669	280.534
0.0451824	280.957
0.0452821	281.362
0.0452757	281.679
0.0452868	281.652
0.0452908	281.645
0.0453556	282.247
0.0453402	282.608
0.0454034	283.378
0.0454138	283.419
0.0454084	283.666
0.0454582	283.895
0.0454847	284.224
0.0454833	284.434
0.0455127	284.545
0.0455294	285.064
0.0455271	285.29
0.0455712	286
0.0455944	286.354
0.0455908	286.58
0.0456098	286.864
0.0456292	287.056
0.0456457	287.236
0.0457419	287.732
0.0457554	287.957
0.0457681	287.998
0.0457903	288.27
0.0458049	288.503
0.0458113	288.701
0.045862	289.067
0.0458664	289.664
0.045881	290.05
0.0459127	290.479
0.0459222	290.801
0.0459149	290.89
0.0459524	291.102
0.0459869	291.511
0.0459644	291.836
0.0460404	292.157
0.0460618	292.466
0.0460401	292.654
0.0460371	293.027
0.0460523	293.52
0.0461146	294.179
0.0461008	294.505
0.0461363	295.074
0.0462069	295.231
0.046185	295.385
0.046266	295.531
0.0463117	295.489
0.0463134	295.229
0.0463616	295.737
0.0464142	296.111
0.0463949	296.408
0.0464175	296.395
0.0464324	296.818
0.0464386	297.102
0.0464553	297.592
0.0465179	297.899
0.0465397	298.503
0.0465965	298.554
0.0466029	298.484
0.0466643	298.733
0.0466789	299.005
0.0466692	299.112
0.0467067	299.304
0.0467199	299.719
0.0467743	300.011
0.0467898	300.124
0.0467919	300.474
0.0468525	300.902
0.0468816	301.274
0.0468939	301.422
0.0469179	301.748
0.0469295	302.015
0.0469826	302.569
0.0469628	302.672
0.0470413	303.027
0.0470206	303.103
0.0470735	303.449
0.0470826	303.647
0.0471323	304.187
0.0471772	304.563
0.0472232	304.65
0.0471911	304.757
0.047225	304.753
0.0472364	305.459
0.0472519	305.698
0.0473127	306.17
0.0473522	306.537
0.0473468	306.76
0.0473624	307.011
0.0473765	307.408
0.0474241	307.793
0.0474509	307.874
0.0474882	307.934
0.0474848	308.213
0.0475269	308.407
0.0475663	308.69
0.0475489	308.592
0.0475835	309.239
0.0476045	309.536
0.0476481	309.77
0.0476788	310.161
0.0476874	310.35
0.0476922	310.456
0.0477185	310.746
0.0477987	311.154
0.0477778	311.196
0.0478092	311.775
0.0478637	312.256
0.0478883	312.316
0.0478938	312.681
0.0479328	312.755
0.047935	313.125
0.047996	313.234
0.0479521	313.241
0.0480394	313.841
0.048077	314.177
0.0481191	314.737
0.0481112	314.826
0.0481804	314.913
0.0481292	315.016
0.0482168	315.486
0.0481856	315.708
0.0482277	316.03
0.0482829	316.25
0.0483011	316.544
0.0483114	316.785
0.0483329	316.989
0.0483478	317.352
0.0483724	317.565
0.0483914	318.01
0.0484166	318.429
0.0484044	318.47
0.0484718	319.063
0.0485378	319.248
0.0485097	319.484
0.0485435	319.95
0.0485909	320.157
0.0486159	320.258
0.0486371	320.834
0.04867	320.864
0.0486922	321.009
0.048747	321.743
0.0487501	322.07
0.0487911	322.325
0.0488229	322.764
0.04884	322.678
0.0488095	322.844
0.0488697	323.18
0.0489048	323.478
0.0488828	323.712
0.0489362	324.054
0.0489394	324.164
0.0489833	324.479
0.0490249	325.008
0.0490306	325.286
0.0490811	325.678
0.0490694	325.933
0.0491088	326.104
0.0490994	326.279
0.0491268	326.936
0.049186	327.051
0.049206	327.033
0.0491973	327.484
0.0492637	327.943
0.0492686	328.242
0.0493296	328.67
0.0493416	328.645
0.0493565	328.976
0.0493633	329.014
0.0494176	329.555
0.0494243	329.644
0.0494729	330.021
0.0495132	330.194
0.049511	330.322
0.0495417	330.538
0.0495236	330.85
0.0495922	331.828
0.049665	332.071
0.0496112	332.011
0.0496415	332.269
0.0496965	332.672
0.049686	332.832
0.0497543	333.199
0.0497406	333.407
0.0497757	333.714
0.0498373	334.221
0.0498344	334.302
0.0498617	334.48
0.0498728	334.938
0.049857	335.128
0.0499544	335.922
0.0499421	335.928
0.0499804	336.183
0.0500033	336.516
0.0500496	336.859
0.0500912	337.168
0.0500797	337.227
0.0500721	337.438
0.0501572	337.816
0.0501754	338.345
0.0502401	338.722
0.0502361	338.722
0.0502198	338.87
0.0502682	339.145
0.0503048	339.681
0.050325	340.014
0.0503194	340.447
0.0503802	340.481
0.0504025	340.495
0.0504036	340.83
0.0504381	341.274
0.0504702	341.692
0.0505407	342.066
0.0505711	342.198
0.0505732	342.111
0.0505605	342.568
0.0505863	342.919
0.0506103	343.328
0.0506584	343.541
0.0506599	343.733
0.0506765	344.1
0.0507705	344.49
0.0507299	344.456
0.050767	344.811
0.0508513	345.311
0.0508339	345.386
0.050853	345.624
0.0508724	346.064
0.0508731	346.34
0.050875	346.683
0.0509477	347.205
0.050977	347.521
0.0510215	347.924
0.0510689	348.018
0.051067	348.13
0.0511024	348.515
0.0510839	348.737
0.0511128	349.03
0.0511359	349.386
0.0511449	349.494
0.0511807	350.021
0.051219	350.67
0.0512525	350.658
0.0513071	351.042
0.0512917	351.147
0.0513277	351.464
0.0513829	352.041
0.0514208	352.396
0.0514119	352.479
0.0514049	352.806
0.0513581	353.944
0.0513335	354.36
0.0514047	354.491
0.0514645	354.791
0.0514995	355.372
0.0514716	355.666
0.0515508	355.907
0.0515147	355.823
0.0515945	356.676
0.0515983	357.136
0.0516328	357.285
0.0516561	357.411
0.0516683	357.633
0.0516659	357.671
0.0517336	358.067
0.0517164	358.38
0.0518002	358.584
0.051842	358.65
0.0518396	358.849
0.0518332	359.07
0.0519305	359.484
0.0519528	359.762
0.051966	359.843
0.0519948	359.917
0.0520358	360.433
0.0520425	360.649
0.0521366	361.013
0.0521537	361.106
0.0521199	361.408
0.0521848	361.737
0.0522181	362.285
0.0522238	362.24
0.0522508	362.64
0.052313	363.11
0.0523246	363.292
0.0523047	363.428
0.0523838	364.215
0.0523432	364.483
0.0523702	364.673
0.0524182	364.996
0.0524372	365.221
0.0524546	365.372
0.0524872	365.267
0.0525146	366.176
0.0525159	366.391
0.0525744	366.653
0.0525782	366.947
0.0526433	367.461
0.0526444	367.594
0.0526908	367.574
0.0527273	367.817
0.0527377	368.327
0.0527666	368.629
0.0527529	368.859
0.0528432	369.192
0.0528672	369.574
0.0528475	369.791
0.0529258	370.468
0.052908	370.557
0.0529238	370.828
0.0529557	371.213
0.0530149	371.459
0.0530154	371.522
0.0530398	371.908
0.0531071	372.108
0.0530555	372.114
0.0531619	372.622
0.0531486	372.878
0.0532052	373.397
0.0532356	373.222
0.0532469	373.468
0.0533432	373.737
0.0533679	374.074
0.0533989	374.136
0.0534088	374.31
0.0534119	374.585
0.0534861	374.99
0.0534907	375.05
0.0535356	375.032
0.0535457	375.257
0.0535806	375.55
0.0536058	375.69
0.0536709	376.221
0.0536855	376.627
0.0536724	377.082
0.0537307	377.481
0.0537031	377.568
0.0537573	377.845
0.0538041	378.251
0.0538365	378.549
0.0538352	378.531
0.0538869	378.62
0.0538971	378.875
0.0539371	379.223
0.053921	379.483
0.0540199	380.249
0.0540467	380.25
0.0540922	380.591
0.0540954	380.783
0.0540961	380.865
0.0541149	381.049
0.0541634	381.627
0.0542024	381.667
0.0542011	382.088
0.0543017	382.61
0.054272	382.62
0.0543091	382.81
0.0543263	383.135
0.0543557	383.623
0.0543967	383.804
0.0543773	383.993
0.0544315	384.216
0.0544609	384.8
0.0544674	385.087
0.0544999	385.51
0.0545482	385.842
0.0545637	386.095
0.0545784	386.286
0.0546238	386.564
0.0546428	386.792
0.0546764	386.946
0.0546747	387.147
0.0546916	387.621
0.0547389	387.829
0.0547761	388.305
0.0547939	388.472
0.0547717	388.63
0.05483	389.124
0.054868	389.276
0.0548842	389.662
0.0549156	390.325
0.0549703	390.627
0.0549751	390.709
0.0550261	391.002
0.0550062	391.09
0.0550382	391.424
0.0550578	391.679
0.0550967	392.091
0.0551437	392.564
0.0551499	392.883
0.0551817	393.106
0.0552253	393.471
0.0552146	393.868
0.055242	394.081
0.055259	394.213
0.0552996	394.794
0.055327	394.847
0.055401	395.609
0.0553499	395.605
0.0554119	396.021
0.0554148	396.293
0.0554339	396.392
0.055518	396.68
0.0555337	396.946
0.0555632	397.406
0.0555986	397.42
0.0556203	397.688
0.0556211	397.934
0.0556699	398.481
0.0556791	398.673
0.0557249	398.947
0.0556939	399.23
0.0557618	399.747
0.0557916	399.904
0.0558027	400.075
0.0558307	400.272
0.0558571	400.676
0.0558677	401.025
0.0559061	401.403
0.055916	401.509
0.0559797	402.257
0.0560307	402.657
0.0560745	402.811
0.0560467	402.764
0.05606	402.996
[truncated: 8,221 more rows]

## Sheet: Figure 3d
Engineering Strain (-)	Engineering Stress (MPa)
-0.00539365	-0.0194127
-0.0053733	-0.0141316
-0.00531042	-0.0200214
-0.00533791	-0.014266
-0.00527956	-0.0211121
-0.00518619	-0.0273605
-0.0051744	-0.0241514
-0.00513695	-0.0204705
-0.00507529	-0.0291561
-0.00506795	-0.0262573
-0.00501092	-0.0241251
-0.00496412	-0.0176598
-0.00491468	-0.0227248
-0.0048406	-0.0237288
-0.00477383	-0.0191024
-0.00471421	-0.0213836
-0.00471689	-0.0209477
-0.00461492	-0.0155226
-0.00465504	-0.0235521
-0.00456676	-0.0260556
-0.00450027	-0.0184735
-0.00447929	-0.0186102
-0.00439594	-0.0206989
-0.00434778	-0.023625
-0.00429672	-0.0199133
-0.00421464	-0.0227408
-0.00419411	-0.0187945
-0.00414565	-0.0260876
-0.00407252	-0.0278097
-0.00401395	-0.0285513
-0.00398452	-0.0213908
-0.00394423	-0.0248449
-0.00384789	-0.0289523
-0.0038617	-0.0260149
-0.00381499	-0.0277227
-0.00375693	-0.0251685
-0.0036883	-0.0278559
-0.00368006	-0.0258302
-0.0035949	-0.0323017
-0.0035623	-0.0295807
-0.00349985	-0.0199775
-0.00344171	-0.0171116
-0.00340177	-0.0217409
-0.00334681	-0.0201774
-0.00327003	-0.0280967
-0.00324157	-0.0218967
-0.00320247	-0.0245077
-0.00313174	-0.0098218
-0.00308167	0.00310379
-0.00305883	0.00421474
-0.00301405	0.0115175
-0.00296911	0.0175494
-0.00286538	0.022198
-0.0028678	0.0258838
-0.00282159	0.033041
-0.00276855	0.0362497
-0.00271293	0.0439947
-0.00266402	0.0526686
-0.00263057	0.0700228
-0.00257311	0.0843148
-0.0025328	0.0826475
-0.00246288	0.103343
-0.00243814	0.109489
-0.00239012	0.123123
-0.00234892	0.144981
-0.00226408	0.153895
-0.00227622	0.152742
-0.00223384	0.165499
-0.00215217	0.183407
-0.00213986	0.181783
-0.00208843	0.200039
-0.00201521	0.214255
-0.00197797	0.225665
-0.00194555	0.229678
-0.00188661	0.249941
-0.00185062	0.259728
-0.00182949	0.27842
-0.00176389	0.294063
-0.00170058	0.31391
-0.00170429	0.320054
-0.00159796	0.349335
-0.00161143	0.352797
-0.00148267	0.396559
-0.00147832	0.39625
-0.00145499	0.414255
-0.00139739	0.437902
-0.00137264	0.448456
-0.00129249	0.461024
-0.00130158	0.46612
-0.00123729	0.4885
-0.00114877	0.515801
-0.00110368	0.52976
-0.00108939	0.530879
-0.0010325	0.55419
-0.000980451	0.58285
-0.00096309	0.602476
-0.000903609	0.616697
-0.000878828	0.632968
-0.000842263	0.644632
-0.000815514	0.665415
-0.000765475	0.685297
-0.000711123	0.696572
-0.0006543	0.724193
-0.000599042	0.750154
-0.000561877	0.768829
-0.000537298	0.771369
-0.000474322	0.803787
-0.000446312	0.831035
-0.000392967	0.843667
-0.000354472	0.86615
-0.000318722	0.868664
-0.000284013	0.897237
-0.000218491	0.91821
-0.000224441	0.936532
-0.000139628	0.952934
-8.98124e-05	0.961052
-4.02614e-05	0.992211
0	1.01428
6.53752e-05	1.04005
7.33796e-05	1.06453
0.000139242	1.0959
0.00019289	1.12119
0.000240783	1.13993
0.000269105	1.15708
0.000321997	1.17426
0.000352426	1.18924
0.000361186	1.20007
0.000442924	1.2264
0.000463349	1.24018
0.00051756	1.25068
0.000551628	1.26453
0.000591312	1.28114
0.000656827	1.31933
0.000731616	1.35559
0.00074593	1.3608
0.00077042	1.36277
0.000859181	1.40687
0.000855799	1.40843
0.000886162	1.41942
0.000923054	1.43772
0.000971586	1.47392
0.00104648	1.49686
0.00107631	1.50853
0.00107338	1.52002
0.00116167	1.55283
0.00117613	1.58085
0.0012498	1.5967
0.00129332	1.62194
0.00134116	1.65869
0.00136457	1.66884
0.0014216	1.69324
0.00145906	1.73102
0.00151269	1.75038
0.0015399	1.75332
0.00159157	1.77627
0.00163808	1.79827
0.00166769	1.81974
0.00172772	1.84577
0.0017787	1.87423
0.00182391	1.88134
0.00183	1.89835
0.0018892	1.93272
0.00191214	1.94808
0.00196407	1.96819
0.00201483	1.98466
0.00205299	2.02239
0.0021627	2.06669
0.00214622	2.06774
0.00217733	2.08504
0.00222383	2.10457
0.00224256	2.12544
0.002332	2.16757
0.00236979	2.17662
0.00238101	2.18024
0.00243613	2.19413
0.00248137	2.21326
0.00255201	2.25396
0.00257429	2.27313
0.0026298	2.31163
0.00269508	2.33784
0.00270081	2.351
0.00274259	2.38096
0.00280526	2.4011
0.00279158	2.41006
0.0029158	2.45776
0.00289527	2.46946
0.00295621	2.48459
0.00296833	2.50694
0.00304502	2.55012
0.0030738	2.57604
0.00315635	2.62282
0.00317525	2.62344
0.00321596	2.66166
0.00325429	2.68864
0.00325693	2.68014
0.00333142	2.72496
0.00337722	2.75405
0.00339145	2.78324
0.00344989	2.82251
0.00351192	2.85179
0.00353116	2.8921
0.00358183	2.91366
0.00359659	2.92957
0.00365542	2.98843
0.00370756	3.02229
0.00374622	3.05752
0.0037662	3.07331
0.00381659	3.09806
0.00386662	3.13903
0.00388062	3.16316
0.00391664	3.20278
0.00396556	3.23315
0.00401938	3.25524
0.00405159	3.2928
0.00409346	3.33451
0.00415133	3.37489
0.00417639	3.39166
0.00423425	3.44306
0.00425262	3.45366
0.0043034	3.4986
0.00431809	3.52323
0.00438298	3.57392
0.00442005	3.60818
0.00442704	3.622
0.0045129	3.71591
0.00456291	3.73754
0.00454929	3.74845
0.00461482	3.81903
0.00466231	3.87656
0.00467307	3.87982
0.00470977	3.93208
0.00477051	3.99397
0.0047899	4.00781
0.00481256	4.04038
0.00486655	4.08678
0.00494909	4.17079
0.00493711	4.14687
0.00498827	4.19901
0.00504158	4.26277
0.00509408	4.27649
0.00511857	4.30859
0.00515333	4.35614
0.00519343	4.39828
0.00521843	4.40156
0.00525409	4.46063
0.00529228	4.48491
0.0053131	4.52985
0.00536928	4.5901
0.00542432	4.64049
0.00546722	4.70224
0.00547546	4.71185
0.0055304	4.76676
0.00557092	4.83483
0.00560946	4.84956
0.00563626	4.88893
0.00567615	4.93216
0.00570794	4.98408
0.00574164	5.04043
0.00579315	5.07107
0.00583213	5.10451
0.00586606	5.14167
0.00588679	5.1767
0.00590525	5.23024
0.00595964	5.28653
0.00601424	5.37983
0.00606458	5.46582
0.0060798	5.47975
0.00610033	5.53046
0.00612387	5.55249
0.00616213	5.61958
0.00621622	5.6933
0.00623585	5.71247
0.00627355	5.78417
0.00627936	5.83791
0.00633502	5.86435
0.00637381	5.94992
0.00641168	6.0071
0.00644476	6.05821
0.00647711	6.13766
0.00651953	6.20654
0.00654154	6.26321
0.00659773	6.33265
0.00664468	6.37981
0.00666215	6.442
0.00669553	6.4871
0.00675182	6.55486
0.00677506	6.59117
0.00678927	6.63323
0.00680645	6.67843
0.00684593	6.75601
0.0068816	6.84779
0.00694759	6.90385
0.00695983	6.96034
0.00698067	7.01569
0.00705571	7.08491
0.0070548	7.12878
0.00710128	7.19548
0.0071542	7.27488
0.00716723	7.29471
0.00720755	7.37647
0.00725363	7.4388
0.00729076	7.52056
0.00732413	7.58831
0.00736377	7.63082
0.00737988	7.69064
0.00742635	7.76933
0.00744514	7.8227
0.00746907	7.88273
0.00752583	7.93719
0.00753428	7.94742
0.00756728	8.03234
0.00762182	8.15698
0.00766393	8.19937
0.00764442	8.27631
0.00770417	8.37258
0.00776887	8.43362
0.00778641	8.46961
0.00784884	8.60415
0.00785961	8.62982
0.00792668	8.70595
0.00792321	8.75251
0.00795512	8.81244
0.00798402	8.87962
0.00801411	8.93845
0.00804066	9.00197
0.00807999	9.0585
0.00812249	9.15857
0.00816476	9.27946
0.00821441	9.3622
0.00825668	9.38747
0.00829105	9.44909
0.00830299	9.4841
0.00827561	9.50157
0.00835376	9.61022
0.00838122	9.67424
0.00842164	9.75061
0.00845413	9.82971
0.00848878	9.89136
0.00855908	10.0243
0.00854559	10.0499
0.00859479	10.1439
0.00863281	10.2212
0.00864891	10.2902
0.00869491	10.3898
0.0087261	10.4072
0.0087401	10.4941
0.00878102	10.5907
0.00882887	10.7068
0.00885601	10.7334
0.00889426	10.7944
0.00892002	10.914
0.00900127	11.0228
0.00898992	11.0238
0.00901754	11.1203
0.00910076	11.2512
0.0090744	11.243
0.0091071	11.328
0.00914583	11.4131
0.00920664	11.4813
0.00919268	11.5551
0.0092642	11.673
0.00931834	11.7698
0.00936702	11.8708
0.00938187	11.885
0.00938725	11.9621
0.00941893	12.0742
0.00944592	12.1167
0.00950626	12.2373
0.00953427	12.2654
0.00956064	12.3408
0.00959339	12.4542
0.00965678	12.5456
0.00968726	12.6298
0.00975017	12.7345
0.00975972	12.7889
0.00976413	12.8373
0.00980561	12.9583
0.00983072	12.995
0.00986085	13.0501
0.00991331	13.1445
0.00995216	13.2317
0.0099614	13.3084
0.0100316	13.4264
0.0100676	13.4821
0.0100745	13.5419
0.0101294	13.6302
0.0101703	13.7856
0.0101818	13.7943
0.0102118	13.8832
0.0102587	13.9644
0.0103516	14.1127
0.0103405	14.142
0.0103696	14.1831
0.0103965	14.283
0.0104337	14.3817
0.010466	14.4774
0.0105292	14.5548
0.0105467	14.6281
0.0105885	14.721
0.0105981	14.7679
0.0106518	14.8811
0.0107122	15.0199
0.0107554	15.0634
0.010763	15.1224
0.0108123	15.1683
0.0108442	15.2571
0.0108378	15.3043
0.010903	15.4025
0.0109209	15.4841
0.0109764	15.5598
0.0109952	15.6752
0.0110525	15.7272
0.0111087	15.8935
0.0111512	15.9752
0.0111779	15.9861
0.0112179	16.0802
0.0112259	16.1083
0.0112515	16.2037
0.0113029	16.2813
0.0113236	16.3782
0.0113423	16.4456
0.011424	16.5972
0.0114323	16.6236
0.011497	16.7677
0.0115631	16.8649
0.0115543	16.8538
0.0115781	16.9936
0.0116213	17.1383
0.0116769	17.1939
0.0116957	17.2578
0.0117424	17.3272
0.0118066	17.4629
0.0118277	17.5061
0.0118585	17.553
0.0118883	17.6364
0.0119291	17.7028
0.0119398	17.7479
0.0120121	17.848
0.0120306	17.975
0.0120696	18.0623
0.0121223	18.2165
0.0121685	18.3431
0.0121879	18.39
0.0122303	18.4568
0.0122594	18.5208
0.0123098	18.5952
0.0123505	18.6853
0.012391	18.7713
0.0123897	18.8442
0.0124216	18.9489
0.0124799	19.0622
0.0125169	19.1228
0.0125679	19.1899
0.0126033	19.3131
0.0126445	19.407
0.0127178	19.5361
0.0127213	19.5507
0.0127495	19.5707
0.0127455	19.7099
0.0128112	19.8016
0.0128664	19.9228
0.0128849	20.0356
0.0129391	20.1912
0.0129893	20.2093
0.0130191	20.1998
0.0130347	20.3537
0.0130717	20.4607
0.0131023	20.5623
0.0131483	20.6483
0.0132055	20.7668
0.0132417	20.883
0.0132726	20.9227
0.0133072	21.0301
0.0133385	21.1485
0.0133745	21.1987
0.0134603	21.3854
0.0134687	21.4582
0.0134963	21.45
0.0135613	21.6392
0.0135911	21.6954
0.0135908	21.7395
0.0136439	21.7946
0.0136631	21.8895
0.013763	22.0897
0.0137567	22.0917
0.0137637	22.0841
0.0138372	22.2882
0.0138765	22.3393
0.0139107	22.4152
0.0139684	22.5682
0.0140087	22.6476
0.0140966	22.8146
0.014128	22.9457
0.014136	22.9351
0.0141726	22.9963
0.0141798	23.0883
0.0142413	23.2525
0.0142909	23.3333
0.0143608	23.4105
0.0143649	23.4361
0.0144088	23.5267
0.0144119	23.6343
0.0144751	23.7167
0.0145519	23.9193
0.0145524	23.942
0.0145927	24.063
0.0146456	24.1287
0.0146679	24.2132
0.0147148	24.315
0.0147276	24.3858
0.0148313	24.5712
0.0148674	24.6466
0.0148706	24.6709
0.0148648	24.6821
0.0149242	24.8271
0.0150215	25.0074
0.015021	25.012
0.0150631	25.1147
0.0151015	25.2241
0.0151644	25.358
0.0151737	25.4003
0.0152053	25.4999
0.0152688	25.6426
0.0153052	25.6948
0.0153455	25.8124
0.0154104	25.9416
0.0154121	26.0113
0.0154811	26.1173
0.0155233	26.187
0.0155544	26.2815
0.0155812	26.3823
0.0156236	26.4717
0.0156702	26.5238
0.0157118	26.6868
0.0157565	26.7651
0.0157883	26.8295
0.0158455	26.9547
0.0158655	27.0055
0.0158932	27.0697
0.0159802	27.2037
0.015987	27.2553
0.0160271	27.3511
0.0160868	27.4303
0.0161307	27.5321
0.0161613	27.6145
0.0161935	27.7422
0.0162353	27.887
0.0162862	27.9834
0.0163213	28.0709
0.0163627	28.1424
0.016418	28.2285
0.0164864	28.339
0.0164692	28.3954
0.0165502	28.5445
0.0165736	28.572
0.0166178	28.6734
0.016648	28.7498
0.0166902	28.8869
0.016726	28.9481
0.0167662	29.0265
0.0168128	29.1364
0.0168566	29.2618
0.0168748	29.3494
0.0169435	29.5164
0.0169933	29.5856
0.0170367	29.671
0.0170524	29.7434
0.0170843	29.8277
0.0171267	29.9307
0.0171782	30.0252
0.0172448	30.1896
0.0172851	30.2607
0.0173425	30.4108
0.017361	30.4886
0.0174106	30.577
0.0174303	30.6399
0.0174774	30.7245
0.0175085	30.7904
0.0175811	30.9631
0.0176066	30.9999
0.0176267	31.0679
0.017674	31.1669
0.0177067	31.2338
0.0177703	31.3459
0.0178132	31.475
0.0178102	31.516
0.0178844	31.6261
0.0179181	31.738
0.0179283	31.7565
0.017986	31.9454
0.0180562	32.095
0.0180992	32.1982
0.0181228	32.2731
0.0181824	32.3822
0.0182183	32.4556
0.0182668	32.5804
0.01831	32.6563
0.018333	32.7558
0.0184078	32.9163
0.0184358	32.9279
0.0184764	33.0401
0.018468	33.1367
0.0185441	33.2987
0.0185759	33.3662
0.0186087	33.4936
0.0186666	33.5871
0.0187266	33.7044
0.018754	33.7841
0.0187955	33.909
0.0188589	34.0483
0.0188683	34.0965
0.018891	34.1832
0.0189926	34.3218
0.0189841	34.3621
0.019025	34.5288
0.0190566	34.5848
0.0191217	34.7018
0.0191695	34.8179
0.0192151	34.9428
0.0192336	35.0208
0.0192897	35.1335
0.0193172	35.2426
0.0193942	35.339
0.0194177	35.4198
0.0194635	35.4816
0.0194988	35.6473
0.0195125	35.6932
0.0195698	35.8082
0.0196029	35.8691
0.0196905	36.1129
0.019694	36.154
0.0197197	36.2519
0.0197703	36.3885
0.0198405	36.5045
0.0198763	36.5889
0.0198925	36.687
0.0199401	36.7876
0.0200214	36.9454
0.0199965	36.9746
0.0200649	37.0874
0.0200948	37.1583
0.0201269	37.3327
0.0201757	37.4742
0.0202579	37.5891
0.0202885	37.6744
0.0202788	37.7422
0.020331	37.8008
0.0203819	37.9332
0.0204163	38.0397
0.020489	38.1766
0.0205165	38.2537
0.0205666	38.33
0.0206075	38.5397
0.0206263	38.5597
0.0206714	38.7223
0.020741	38.8726
0.020758	38.9448
0.0207977	39.0474
0.0208349	39.1661
0.020859	39.2649
0.0209223	39.4117
0.0209565	39.4787
0.0209985	39.5396
0.0210373	39.7308
0.0210987	39.8823
0.0211169	39.9676
0.0211675	40.0807
0.0211702	40.1244
0.0212554	40.286
0.0212764	40.4445
0.0213579	40.568
0.0213645	40.625
0.0213995	40.7465
0.021462	40.8712
0.0214664	40.9367
0.0215325	41.1067
0.0215909	41.2433
0.0215794	41.3005
0.0216204	41.4235
0.0216797	41.542
0.0217141	41.5982
0.0217767	41.7609
0.0218005	41.8174
0.0218629	41.9573
0.0218742	41.9839
0.0219333	42.1748
0.0219715	42.2853
0.0220336	42.3759
0.0220395	42.4469
0.0220584	42.5998
0.0221389	42.7413
0.0221296	42.8111
0.0222109	42.9502
0.0221866	43.0216
0.0222713	43.196
0.0223391	43.326
0.0223295	43.3658
0.0223823	43.4435
0.0224298	43.627
0.0224551	43.7601
0.0224883	43.8864
0.0225289	44.0764
0.0225833	44.1666
0.0226744	44.3324
0.0226611	44.3631
0.0226941	44.463
0.0227181	44.5981
0.0227796	44.7081
0.0228038	44.7534
0.0228042	44.9013
0.0228619	45.0079
0.0229343	45.1761
0.022972	45.2823
0.023028	45.4015
0.0230246	45.3988
0.0230866	45.6094
0.0231142	45.7048
0.023167	45.8451
0.0231878	45.9432
0.0232449	46.0732
0.0232461	46.1097
0.0233446	46.3208
0.0233431	46.4141
0.0233928	46.6135
0.0234688	46.7821
0.0234562	46.8374
0.0234862	46.9246
0.0235229	47.0314
0.0235515	47.1566
0.0236098	47.2309
0.0236459	47.3256
0.0236975	47.553
0.0237168	47.6044
0.0237604	47.7902
0.0238001	47.892
0.0238604	47.9924
0.0238779	48.0493
0.0239495	48.1888
0.0239671	48.2345
0.0239904	48.4031
0.0240469	48.5349
0.0240716	48.6667
0.0241022	48.7919
0.0241392	48.8995
0.0241891	49.0453
0.0242076	49.1144
0.0242515	49.2823
0.0243178	49.4315
0.0243319	49.4467
0.0243286	49.5697
0.0244077	49.8287
0.0244301	49.8479
0.0244558	49.939
0.02452	50.0996
0.0245465	50.189
0.0245663	50.2837
0.0246598	50.4592
0.0246252	50.4897
0.0246973	50.7616
0.0247134	50.8524
0.0247693	50.8885
0.0247952	50.9972
0.024833	51.1947
0.0249026	51.2776
0.024939	51.4416
0.0249574	51.5203
0.0249773	51.6268
0.0250373	51.7491
0.0250634	51.8291
0.0250947	51.949
0.0251189	52.1011
0.025177	52.2729
0.025207	52.3749
0.025257	52.5086
0.0253082	52.5645
0.0253552	52.7577
0.0253694	52.8142
0.0253688	52.8935
0.0254543	53.1245
0.0254667	53.2053
0.0255149	53.3153
0.0255541	53.3842
0.0256008	53.4407
0.0256183	53.5498
0.0256364	53.6463
0.0256864	53.8418
0.0257238	53.9681
0.0257597	54.0848
0.0258125	54.2283
0.0258352	54.3202
0.0258689	54.4644
0.0258796	54.6371
0.0259529	54.7509
0.0259519	54.8214
0.0259973	54.9824
0.0260633	55.2082
0.0261117	55.3137
0.0261237	55.4446
0.026166	55.5302
0.0261903	55.608
0.0262132	55.7567
0.0262465	55.8508
0.0262726	56.0067
0.0263588	56.2412
0.0263459	56.2577
0.0263934	56.3552
0.0264275	56.4884
0.0264514	56.6034
0.0265173	56.716
0.0265451	56.8698
0.0265616	56.9512
0.0266288	57.1172
0.0266501	57.1927
0.0266688	57.2988
0.0267113	57.4802
0.0267309	57.6253
0.0267854	57.764
0.0268062	57.8201
0.0268331	57.9529
0.0269003	58.1637
0.0269577	58.2985
0.026964	58.3581
0.0269942	58.5017
0.0270118	58.5212
0.0270972	58.7455
0.0270967	58.8691
0.027151	59.0079
0.0271874	59.1154
0.0272036	59.185
0.0272274	59.3271
0.0272767	59.4291
0.027288	59.5234
0.0273447	59.7306
0.0273734	59.859
0.0274256	60.0754
0.0274715	60.251
0.0274944	60.3524
0.0275183	60.4262
0.0275591	60.5977
0.027614	60.6777
0.0276255	60.7739
0.0276319	60.8851
0.0277103	61.1054
0.0277265	61.1696
0.0277618	61.29
0.0277993	61.4241
0.0278339	61.5075
0.0278783	61.6959
0.0278908	61.8047
0.0279447	61.948
0.0279673	62.0845
0.0279901	62.2345
0.0280386	62.3167
0.0280721	62.4334
0.0280899	62.5477
0.0281405	62.7328
0.028178	62.8916
0.0282238	63.0413
0.0282282	63.0987
0.0282489	63.247
0.0282894	63.3928
0.0283344	63.5214
0.0283713	63.626
0.0284102	63.7932
0.0284366	63.9252
0.0285014	64.0529
0.0285022	64.1581
0.0285589	64.3062
0.0285957	64.4607
0.0285891	64.4804
0.0286752	64.7767
0.0287007	64.9095
0.0287221	64.9987
0.0287593	65.1069
0.0287892	65.2204
0.0288089	65.3163
0.0288873	65.5445
0.0289032	65.6241
0.0289616	65.7236
0.028937	65.7766
0.0289959	65.9921
0.0290289	66.0613
0.0290917	66.2114
0.0290496	66.2729
0.0291286	66.4636
0.0291483	66.6189
0.0291836	66.7463
0.0292003	66.8319
0.0292617	67.029
0.029306	67.1571
0.0293258	67.2463
0.0293653	67.4829
0.0293791	67.5432
0.0294327	67.7301
0.0294912	67.8723
0.0295024	67.9022
0.0295466	68.11
0.0295472	68.2084
0.0295652	68.282
0.029637	68.508
0.0296658	68.6349
0.0297189	68.8424
0.0297584	68.8905
0.0297712	69.0451
0.0297902	69.1571
0.0298339	69.2915
0.0298705	69.4615
0.029918	69.5812
0.0299184	69.6035
0.0299639	69.7793
0.0299998	69.9667
0.0300421	70.1276
0.0300844	70.2343
0.0300866	70.3981
0.0301255	70.5384
0.0301537	70.6137
0.0301913	70.7426
0.0302525	70.9505
0.0302769	71.0893
0.0303253	71.1746
0.0303681	71.19
0.0303679	71.3527
0.0303757	71.5804
0.0304472	71.7258
0.0304526	71.8228
0.0304935	71.9409
0.0305616	72.0937
0.0305722	72.2046
0.030608	72.341
0.030647	72.4767
0.0306618	72.6004
0.0306985	72.7658
0.0307424	72.8483
0.0307443	72.8893
0.030818	73.1583
0.0308733	73.2793
0.0308817	73.4058
0.0309241	73.5412
0.0309983	73.6536
0.0309915	73.6759
0.0310288	73.8323
0.0310606	73.9542
0.031086	74.1133
0.031112	74.2468
0.0311521	74.4908
0.0311936	74.6214
0.0312489	74.7279
0.03125	74.7349
0.0312944	74.8557
0.0313017	75.0669
0.0313701	75.2725
0.0313885	75.3869
0.0314057	75.5141
0.0314432	75.6599
0.0314976	75.8325
0.0315251	75.8971
0.0315662	76.0238
0.031592	76.0973
0.03164	76.2479
0.0316745	76.4078
0.0317138	76.5297
0.0317098	76.6223
0.0317761	76.8394
0.031835	77.1395
0.0318452	77.1368
0.0318673	77.2611
0.0318965	77.3606
0.031939	77.448
0.0319617	77.5808
0.0320114	77.8043
0.0320443	77.9252
0.0320556	78.0165
0.0320954	78.146
0.0321516	78.3591
0.0321465	78.3469
0.0321946	78.5577
0.0322253	78.7041
0.0322419	78.8542
0.0322965	78.932
0.0323222	79.0124
0.0323911	79.1956
0.0324004	79.3171
0.0324428	79.4963
0.0324462	79.5944
0.0325144	79.7645
0.0325316	79.8119
0.0325983	80.208
0.0326323	80.2569
0.0326499	80.3543
0.0327106	80.5425
0.0327266	80.5991
0.0327468	80.6477
0.0327955	80.8033
0.032825	80.9959
0.0328563	81.1364
0.0328886	81.2386
0.0328888	81.2739
0.0329636	81.502
0.0329805	81.6278
0.0329958	81.7455
0.0330671	81.934
0.0330749	82.1028
0.0331228	82.1808
0.0331645	82.3726
0.0331734	82.4154
0.0332359	82.6473
0.0332498	82.7609
0.0333074	82.861
0.0333017	82.9341
0.0333816	83.1487
0.0333862	83.2097
0.0334278	83.3983
0.0334607	83.5628
0.0334826	83.702
0.0335446	83.845
0.0335881	84.0724
0.0336247	84.2104
0.033613	84.2074
0.0336434	84.4203
0.0337028	84.4773
0.0337588	84.6361
0.0337897	84.7819
0.0338228	84.8443
0.0338484	85.0718
0.0339022	85.2451
0.0339163	85.3431
0.0339351	85.5138
0.0339945	85.6848
0.0340108	85.8142
0.0340585	85.9162
0.034084	86.0041
0.0341299	86.1213
0.0341352	86.2899
0.0341682	86.4888
0.0342224	86.6138
0.0342625	86.7448
0.0342951	86.8481
0.0343268	87.0243
0.0343504	87.171
0.0343727	87.2432
0.0344339	87.4083
0.03447	87.6001
0.0345074	87.708
0.0344989	87.7356
0.034578	87.9192
0.0345779	88.0304
0.0346373	88.1955
0.0346452	88.333
0.034706	88.4747
0.0347563	88.6824
0.0347858	88.8199
0.0348382	88.9027
0.03483	89.0562
0.0348665	89.2378
0.0349298	89.3076
0.0349455	89.398
0.0350094	89.6461
0.0350308	89.7586
0.0350621	89.8692
0.0350981	90.0195
0.0351351	90.1854
0.0351443	90.2544
0.0351899	90.4462
0.0352265	90.616
0.0352903	90.7236
0.035266	90.8392
0.0353148	90.9724
0.0353521	91.1664
0.0354097	91.3432
0.0354203	91.4619
0.0354905	91.6657
0.0355046	91.6984
0.0355245	91.796
0.0355748	91.9091
0.0355755	92.0395
0.035654	92.3129
0.0356716	92.3967
0.0357208	92.5283
0.0357242	92.6387
0.0357847	92.9056
0.0358212	92.9853
0.0358582	93.0803
0.0358576	93.2745
0.0359241	93.4236
0.0359391	93.4814
0.0359861	93.6419
0.0360239	93.7791
0.0360346	93.9554
0.0361027	94.0811
0.0361159	94.1324
0.0361532	94.3119
0.0361941	94.4875
0.0362471	94.7172
0.0362753	94.8468
0.0363111	94.9596
0.0363203	94.9878
0.0363538	95.1745
0.0364225	95.3862
0.0364424	95.5865
0.0364769	95.6526
0.0365318	95.8029
0.036553	95.9064
0.0365955	96.003
0.0365979	96.1382
0.0366622	96.3705
0.0366929	96.4796
0.0366926	96.5982
0.0367196	96.8091
0.0368232	97.0343
0.0368265	97.1198
0.0368475	97.253
0.0368955	97.4439
0.0369347	97.5556
0.0369295	97.6357
0.0369932	97.8845
0.0370241	98.0375
0.0370877	98.1686
0.0371019	98.3421
0.0371426	98.5307
0.0371709	98.606
0.0372021	98.7448
0.0372449	98.9017
0.0372866	99.005
0.0372868	99.1443
0.0373346	99.3584
0.0373631	99.4503
0.0374051	99.615
0.0374558	99.7405
0.0374737	99.9022
0.0375213	99.983
0.037551	100.073
0.037588	100.217
0.0376243	100.489
0.0376797	100.573
0.0376722	100.618
0.03773	100.775
0.0377667	100.951
0.0377925	101.125
0.0378248	101.203
0.0378595	101.381
0.0379279	101.55
0.037922	101.615
0.0379572	101.749
0.0380167	101.943
0.0380493	102.138
0.0380841	102.253
0.038129	102.433
0.0381509	102.504
0.0381791	102.702
0.0382279	102.837
0.0382409	102.985
0.0382793	103.163
0.038359	103.344
0.03836	103.349
0.038373	103.479
0.0384337	103.63
0.038443	103.775
0.0384972	103.95
0.0385231	104.025
0.0385315	104.199
0.0386279	104.418
0.0386421	104.512
0.038686	104.6
0.0386997	104.76
0.0387866	104.995
0.0388097	105.099
0.0388413	105.135
0.0388726	105.309
0.038895	105.411
0.0388918	105.493
0.0389221	105.63
0.03897	105.869
0.0390416	106.164
0.0390713	106.275
0.039091	106.401
0.0391413	106.578
0.0391728	106.633
0.0392053	106.729
0.0392396	106.845
0.0392785	106.968
0.0392908	107.159
0.039347	107.239
0.0394039	107.457
0.039431	107.591
0.0394629	107.695
0.0395212	107.89
0.0395173	108.054
0.0395787	108.222
0.0396228	108.274
0.0396134	108.435
0.0396712	108.616
0.0397121	108.749
0.039721	108.848
0.0397967	109.049
0.0398068	109.13
0.0398367	109.251
0.0398754	109.373
0.0399089	109.549
0.0399464	109.645
0.0399851	109.822
0.0400543	110.054
0.0400588	110.205
0.0401267	110.313
0.0401038	110.331
0.0401775	110.5
0.0401783	110.644
0.0402448	110.863
0.0402553	110.901
0.040327	111.085
0.0403502	111.192
0.0403933	111.419
0.0404152	111.51
0.0404611	111.586
0.0404652	111.707
0.0405106	111.912
0.0405392	112.016
0.0405867	112.197
0.0406495	112.451
0.040653	112.569
0.0406672	112.592
0.040709	112.772
0.0407652	113.023
0.0407903	113.103
0.0408687	113.348
0.0408513	113.438
0.0408841	113.5
0.0409344	113.699
0.040974	113.839
0.0409506	113.831
0.0410275	114.141
0.0410791	114.245
0.0410722	114.429
0.0411438	114.547
0.0411884	114.643
0.0411975	114.73
0.0412538	115.074
0.041257	115.112
0.0413029	115.275
0.04135	115.437
0.041397	115.671
0.0414217	115.803
0.0414968	116.033
0.0414934	116.024
0.0415203	116.117
0.0415622	116.262
0.0415893	116.357
0.0416369	116.576
0.0416523	116.734
0.0416854	116.856
0.0417228	116.975
0.0417921	117.131
0.0417982	117.102
0.0418647	117.249
0.0419078	117.421
0.0419504	117.536
0.0419579	117.612
0.0420468	117.369
0.0420788	117.409
0.0421171	117.524
0.0421661	117.724
0.0422105	117.925
0.0422352	118.05
0.0422529	118.165
0.0422846	118.264
0.0423212	118.51
0.0423438	118.626
0.0423922	118.879
0.0424494	118.917
0.042459	119.044
0.0424941	119.212
0.0425576	119.391
0.0425665	119.54
0.04262	119.71
0.0426338	119.867
0.0426891	119.993
0.0426864	120.019
0.0427492	120.32
0.0427618	120.435
0.0428239	120.584
0.0428186	120.683
0.0428981	120.951
0.0429402	121.008
0.0429759	121.09
0.0429864	121.188
0.0430165	121.401
0.0430304	121.526
0.0430756	121.612
0.0431144	121.774
0.0431668	122.014
0.0431971	122.179
0.0432322	122.323
0.0432796	122.45
0.043316	122.539
0.0433225	122.633
0.0433518	122.868
0.0434174	122.967
0.0434063	123.077
0.0434607	123.292
0.0434737	123.351
0.0435295	123.539
0.0435809	123.77
0.0436139	123.853
0.0437228	123.108
0.0439132	121.901
0.043897	122.014
0.0439729	122.303
0.0440157	122.428
0.0440578	122.468
0.0440788	122.413
0.0441083	122.592
0.0441594	122.781
0.0442215	123.054
0.0442656	123.09
0.0442596	123.2
0.0443093	123.42
0.0443602	123.556
0.0443895	123.629
0.044431	123.855
0.0444501	123.978
0.0444653	124.127
0.0444949	124.259
0.0445332	124.42
0.0445776	124.553
0.0446197	124.755
0.0446356	124.904
0.0446766	125.09
0.044712	125.265
0.0447561	125.397
0.0447848	125.532
0.0447958	125.602
0.0448584	125.804
0.0448683	125.987
0.0449148	126.054
0.0449182	126.151
0.0449825	126.466
0.0450042	126.643
0.0450432	126.776
0.045089	126.947
0.0451132	127.032
0.0451503	127.161
0.0451514	127.362
0.0451933	127.494
0.045274	127.71
0.0452806	127.785
0.0452936	127.893
0.0453432	128.085
0.0453629	128.285
0.0453976	128.406
0.0454382	128.582
0.0454574	128.752
0.0455179	128.959
0.0455555	128.949
0.0455602	129.147
0.0456264	129.381
0.045665	129.417
0.0456731	129.472
0.0457285	129.664
0.0457554	129.848
0.0458092	129.987
0.0458284	130.095
0.0458714	130.274
0.0459021	130.398
0.0459166	130.495
0.0459585	130.65
0.045996	130.835
0.0459973	130.967
0.0460749	131.218
0.0460869	131.283
0.0461402	131.481
0.046109	131.559
0.0462067	131.825
0.0461913	131.997
0.0462629	132.19
0.0462841	132.299
0.0462923	132.432
0.0463479	132.639
0.046381	132.79
0.046415	132.864
0.0464411	133.037
0.0464746	133.19
0.0464752	133.258
0.046597	133.586
0.0465624	133.55
0.0465877	133.797
0.0466353	133.974
0.0466661	134.152
0.0467063	134.345
0.0467602	134.569
0.046789	134.601
0.0468135	134.719
0.0468605	134.948
0.0468471	135.03
0.0469279	135.104
0.0469608	135.394
0.0469516	135.429
0.0470218	135.685
0.0470721	135.765
0.0470663	135.981
0.0471163	136.148
0.0471516	136.24
0.0471647	136.387
0.0472035	136.529
0.0472506	136.737
0.0472928	136.84
0.0473054	137.015
0.0473338	137.113
0.0474068	137.429
0.0474173	137.507
0.0474102	137.583
0.0474409	137.7
0.0475204	138.03
0.0475292	138.112
0.0475707	138.268
0.0476251	138.417
0.0476264	138.488
0.0476544	138.555
0.0477302	138.922
0.0477523	138.88
0.047773	139.021
0.0478168	139.17
0.047852	139.392
0.047881	139.466
0.0479292	139.683
0.0479325	139.771
0.047949	139.978
0.0480348	140.205
0.0480469	140.258
0.0480656	140.396
0.0481205	140.628
0.0481296	140.714
0.0481588	140.843
0.0482314	141.098
0.0482288	141.192
0.0482845	141.301
0.0482899	141.477
0.048358	141.664
0.0483803	141.735
0.048415	141.902
0.0484129	142.015
0.0484568	142.149
0.0485034	142.358
0.0485322	142.535
0.0485954	142.621
0.0485961	142.789
0.0486494	142.955
0.0486913	143.15
0.0487293	143.393
0.0487482	143.498
0.0487821	143.702
0.0488191	143.88
0.0488487	143.935
0.048888	144.13
0.0489191	144.255
0.0489319	144.428
0.0489758	144.531
0.0490005	144.586
0.0490591	144.738
0.0491	144.88
0.0491127	145.018
0.0491508	145.155
0.0491857	145.296
0.0492542	145.419
0.0492634	145.65
0.0493034	145.783
0.0493448	145.897
0.0493508	146.092
0.0493905	146.202
0.0494413	146.352
0.049459	146.453
0.0494939	146.565
0.0495188	146.749
0.0495452	146.824
0.0495798	147.019
0.0496277	147.163
0.0496491	147.372
0.0496909	147.564
0.049744	147.719
0.0497605	147.792
0.0498181	147.926
0.0497938	148.035
0.0498402	148.408
0.049896	148.544
0.0499032	148.638
0.0499728	148.877
0.0500284	148.975
0.0500296	149.046
0.0500792	149.263
0.0500896	149.328
0.0501258	149.455
0.050157	149.633
0.0501506	149.808
0.0502315	150.088
0.0502727	150.21
0.0502941	150.328
0.0503287	150.52
0.0503513	150.647
0.0503826	150.656
0.050432	150.794
0.050444	150.962
0.0504612	151.085
0.0505115	151.364
0.0505403	151.445
0.0505779	151.561
0.0506511	151.834
0.0506454	151.894
0.050675	152.105
0.0507125	152.283
0.0507902	152.487
0.0507894	152.549
0.0508156	152.719
0.0508575	152.87
0.0508751	152.961
0.050897	153.117
0.0509461	153.191
0.0509671	153.465
0.0510253	153.754
0.0510501	153.866
0.0510914	153.988
0.0511024	154.118
0.051127	154.228
0.0512222	154.6
0.0512015	154.562
0.0512464	154.724
0.0512663	154.857
0.051314	155.039
0.0513327	155.125
0.0513882	155.251
0.0514042	155.471
0.0514431	155.663
0.0514666	155.706
0.0515136	156.015
0.0515971	156.332
0.0515832	156.23
0.0516284	156.39
0.0516717	156.569
0.0517029	156.728
0.0517088	156.774
0.0517638	156.968
0.051786	157.093
0.0518122	157.235
0.0518405	157.423
0.0518708	157.606
0.0519108	157.733
0.0519961	158.023
0.0519661	158.116
0.0520118	158.348
0.0520413	158.43
0.0520685	158.47
0.0521036	158.586
0.0521672	158.849
0.0521984	159.016
0.0522447	159.115
0.0522428	159.15
0.0523135	159.406
0.0523431	159.532
0.0523748	159.621
0.0523752	159.768
0.0524107	159.849
0.0524628	160.044
0.0525091	160.161
0.0525414	160.355
0.0525894	160.495
0.0526269	160.614
0.0526231	160.723
0.0526867	161.071
0.0526918	161.093
0.0527485	161.208
0.052791	161.352
0.0528172	161.534
0.0528257	161.705
0.0528872	161.895
0.052893	161.953
0.0529359	162.193
0.0529696	162.335
0.0530135	162.474
0.0530522	162.705
0.0530499	162.764
0.053115	162.891
0.0531675	163.083
0.0531893	163.188
0.0532161	163.43
0.0532548	163.482
0.0532458	163.618
0.053365	163.935
0.0533587	164.004
0.0533725	164.105
0.0534064	164.268
0.0534833	164.516
0.0534907	164.562
0.0534957	164.687
0.0535673	164.873
0.0535756	164.911
0.0536275	165.194
0.0536635	165.331
0.053698	165.485
0.0537236	165.679
0.0537304	165.79
0.0537972	166.045
0.0538414	166.097
0.0538467	166.247
0.0539146	166.458
0.0539537	166.608
0.0539538	166.688
0.0539967	166.875
0.0540172	166.944
0.0540812	167.15
0.0541353	167.344
0.054135	167.38
0.0542022	167.535
0.054241	167.607
0.0542739	167.769
0.0542905	167.703
0.0543602	168.028
0.0543928	168.162
0.0544354	168.188
0.054433	168.282
0.0544686	168.432
0.0544888	168.538
0.0545775	168.898
0.0545967	168.932
0.0546602	168.757
0.0547012	168.762
0.0547323	168.941
0.0547802	169.114
0.0548152	169.277
0.0548494	169.385
0.0548919	169.425
0.0549002	169.451
0.0549226	169.627
0.0549836	169.831
0.0550567	170.062
0.0550531	170.179
0.0550852	170.287
0.055127	170.469
0.0551411	170.642
0.0552084	170.902
0.0552312	171.016
0.0552537	171.065
0.0552786	171.255
0.0553159	171.383
0.0553627	171.593
0.0554053	171.78
0.0554089	171.862
0.0554492	172.046
0.0554997	172.127
0.0555416	172.307
0.0555615	172.373
0.0556239	172.558
0.0556364	172.714
0.0556533	172.839
0.0556847	173.008
0.0557567	173.267
0.0557885	173.477
0.0558029	173.556
0.0558374	173.737
0.0558919	173.857
0.0559047	174.065
0.0559561	174.169
0.0559895	174.36
0.0560568	174.442
0.0560138	174.535
0.0560963	174.782
0.0560823	174.845
0.0561254	175.025
0.0562088	175.313
0.0562304	175.406
0.0562594	175.556
0.0562861	175.665
0.0562977	175.76
0.0562933	175.848
0.0564059	176.206
0.0564132	176.297
0.0564746	176.571
0.05647	176.639
0.0565478	176.89
0.0565197	176.802
0.0566048	177.168
0.0566233	177.205
0.0566783	177.416
0.0566807	177.55
0.0567234	177.682
0.056747	177.775
0.0567921	177.931
0.0568288	178.091
0.0568695	178.289
0.0568918	178.465
0.0569243	178.668
0.0569665	178.81
0.0570111	178.993
0.0570234	179.027
0.0570762	179.244
0.0571291	179.404
0.057174	179.532
0.057203	179.675
0.0572427	179.823
0.0572329	179.977
0.0572985	180.074
0.057312	180.25
0.0573592	180.522
0.0574031	180.63
0.057447	180.784
0.0574601	180.889
0.0575378	181.18
0.0575523	181.222
0.0575624	181.279
0.0575946	181.416
0.0576177	181.609
0.0576859	181.732
0.0577035	181.903
0.0577235	181.989
0.0577919	182.197
0.0578138	182.326
0.0578529	182.489
0.0578659	182.585
0.0579289	182.92
0.0579531	182.926
0.0580149	183.09
0.058007	183.197
0.0580664	183.398
0.0580798	183.478
0.0581439	183.671
0.0581784	183.829
0.0582073	183.994
0.0582146	184.098
0.0582544	184.307
0.058304	184.49
0.0583362	184.564
0.0583555	184.68
0.0584219	184.977
0.0584587	185.079
0.0584936	185.33
0.0585148	185.412
0.0585029	185.432
0.058569	185.661
0.0586194	185.843
0.0586519	186.008
0.0587226	186.274
0.0587443	186.29
0.0587473	186.441
0.058798	186.572
0.0588446	186.77
0.0588449	186.764
0.0588973	186.937
0.058951	187.031
0.0590024	187.103
0.059038	187.271
0.0590798	187.411
0.0591076	187.507
0.0591287	187.577
0.0591704	187.699
0.0591902	187.818
0.0592449	188.059
0.0592783	188.197
0.0593102	188.337
0.0593182	188.397
0.0593886	188.707
0.0593922	188.813
0.0594151	188.985
0.059481	189.196
0.0595191	189.33
0.0595444	189.44
0.0595631	189.591
0.0596129	189.737
0.0596652	189.814
0.0596809	189.912
0.059769	190.136
0.0597886	190.283
0.0598115	190.414
0.0598503	190.533
0.0598699	190.644
0.0598853	190.9
0.0599514	191.05
0.0599689	191.147
0.0600068	191.282
0.060073	191.578
0.0600742	191.618
0.0601198	191.769
0.0601651	192.019
0.060204	192.102
0.0602154	192.106
0.0602794	191.95
0.0603381	192.13
0.0603721	192.221
0.0604235	192.35
0.060428	192.49
0.0604893	192.702
0.0605324	192.828
0.0605401	193.03
0.0605746	193.196
0.0606133	193.381
0.0606577	193.597
0.0607162	193.792
0.0607127	193.822
0.0607468	193.972
0.0607921	194.168
0.0608126	194.248
0.0608409	194.362
0.0608921	194.661
0.0609167	194.792
0.0609765	194.899
0.0609785	195.006
0.061022	195.19
0.061027	195.273
0.0610897	195.607
0.0611355	195.804
0.0611827	195.92
0.0611978	196.069
0.0612236	196.22
0.0612771	196.418
0.0613329	196.625
0.0613497	196.689
0.0613668	196.771
0.0613767	196.882
0.0614558	197.099
0.0614757	197.278
0.061511	197.462
0.0615384	197.629
0.0615791	197.81
0.0616141	197.936
0.0616326	198.048
0.0616512	198.157
0.0617065	198.381
0.0617439	198.568
0.0617903	198.713
0.061801	198.808
0.0618396	199.035
0.0618619	199.134
0.0618893	199.287
0.0619561	199.519
0.0619554	199.635
0.0620042	199.92
0.0620499	199.966
0.0620745	200.064
0.0621745	200.494
0.0621813	200.548
0.0621826	200.577
0.0622143	200.661
0.0622298	200.773
0.0622876	201.012
0.0623164	201.159
0.0623548	201.339
0.0624113	201.532
0.0624573	201.662
0.0624842	201.838
0.0624668	201.87
0.0625182	202.098
0.0625684	202.262
0.0626238	202.427
0.062628	202.577
0.0626934	202.835
0.0627194	202.931
0.0627095	203.049
0.0627539	203.213
0.0627973	203.435
0.0628566	203.605
0.0628472	203.716
0.0629078	203.913
0.0629293	204.077
0.0629944	204.226
0.0630067	204.227
0.0630329	204.352
0.0630894	204.584
0.0631285	204.716
0.0631608	204.848
0.0632173	205.214
0.0632063	205.231
0.0632547	205.337
0.0632867	205.525
0.0633343	205.733
0.0633466	205.803
0.0633968	206.04
0.063436	206.198
0.0634762	206.369
0.063512	206.476
0.0635317	206.644
0.0635943	206.805
0.0635949	206.861
0.0636059	206.924
0.0636306	207.254
0.0637013	207.395
0.0637129	207.52
0.0637824	207.658
0.0637673	207.792
0.0638243	207.939
0.0638883	208.195
0.0638862	208.349
0.063955	208.593
0.063954	208.669
0.0640224	208.84
0.0640188	208.866
0.0640662	209.126
0.0641141	209.306
0.0641374	209.374
0.0641456	209.52
0.0641925	209.711
0.0641996	209.79
0.0642428	210.022
0.0643162	210.27
0.0643628	210.448
0.0644022	210.52
0.0644514	210.784
0.0644341	210.84
0.0644869	210.903
0.0645381	211.107
0.0645281	211.172
0.0645803	211.364
0.0646003	211.51
0.0646544	211.697
0.0646658	211.898
0.064714	212.009
0.0647485	212.192
0.0647437	212.34
0.0648275	212.63
0.064851	212.75
0.0649107	213.02
0.0649298	213.093
0.0650022	213.127
0.0650246	213.146
0.0650399	213.297
0.0650818	213.363
0.0650944	213.572
0.0651588	213.641
0.0652104	213.812
0.0652161	213.919
0.0652867	214.091
0.0653591	214.083
0.0654537	213.431
0.0654615	213.48
0.0655693	213.167
0.0656241	212.94
0.065684	213.084
0.0657137	213.206
0.0657897	213.356
0.0657842	213.157
0.0658543	213.294
0.0658734	213.342
0.0659157	213.488
0.0659725	213.82
0.0659625	213.824
0.0660015	213.987
0.0660434	214.179
0.0661248	214.449
0.0661497	214.683
0.0661485	214.746
0.066152	214.91
0.0662479	215.129
0.0662578	215.181
0.0662856	215.3
0.0663206	215.44
0.0663797	215.582
0.0664027	215.672
0.0664427	215.841
0.0664809	216.012
0.0664977	216.186
0.0665301	216.361
0.0665445	216.498
0.0665925	216.647
0.0666353	216.777
0.0666672	216.959
0.0666905	217.069
0.0667271	217.283
0.0667702	217.389
0.0667949	217.635
0.0668476	217.863
0.0668466	217.953
0.0669045	218.063
0.0669183	218.265
0.0669446	218.434
0.0670078	218.598
0.0670226	218.781
0.0670813	219.095
0.0671223	219.178
0.0671613	219.321
0.0672005	219.419
0.06721	219.495
0.0672604	219.687
0.0672324	219.825
0.0672921	220.064
0.0673309	220.156
0.0673409	220.357
0.0673876	220.559
0.0674259	220.683
0.0674503	220.829
0.0675044	220.99
0.067537	221.177
0.067582	221.393
0.0675933	221.489
0.0676436	221.681
0.0676592	221.793
0.0677002	221.925
0.0677424	222.136
0.0678051	222.338
0.0677887	222.392
0.0678315	222.568
0.0678574	222.758
0.0678895	222.945
0.0679637	223.186
0.0679666	223.193
0.0680016	223.327
[truncated: 8,093 more rows]

## Sheet: Figure 4a-b
Relative Density (-)	Young's Modulus (GPa)	Yield Strength (GPa)
0.5657	20.8188	1.00143
0.5432	18.5051	1.04303
0.5179	21.5632	1.08596
0.4937	17.8955	0.842565
0.4681	18.905	1.06871
0.447	15.2212	0.77006
0.4227	17.1084	0.790384
0.3984	15.0277	0.783062
0.3984	13.6397	0.682933
0.3747	14.2424	0.838425
0.3747	12.8512	0.709815
0.3484	14.326	0.600891
0.3484	13.888	0.678966
0.3239	11.7892	0.624948
0.3239	11.1754	0.495521
0.2988	9.4075	0.390526
0.2988	8.917	0.382
0.2859	8.8509	0.332096
0.274	7.5991	0.298065
0.274	7.253	0.276485
0.2621	7.7319	0.378012
0.2621	5.9248	0.17499
0.2495	7.9736	0.361091

## Sheet: Figure 5a
Data Group	Relative Density (-)	Young's Modulus (GPa)
Ideal Model	0.587499	21.82
Ideal Model	0.493675	17.55
Ideal Model	0.398434	13.72
Ideal Model	0.324	11.53
Ideal Model	0.299	10.49
Ideal Model	0.274	9.49
Ideal Model	0.25	8.53
Ideal Model	0.225	7.58
Ideal Model	0.199	6.63
Imperfect Model	0.324	11.5026
Imperfect Model	0.299	9.73367
Imperfect Model	0.274	7.97795
Imperfect Model	0.25	6.48525
Imperfect Model	0.225	5.18038

## Sheet: Figure 5b
Data Group	Relative Density (-)	Strength (GPa)
Buckling Strength (Vertical Wall Mode)	0.588	5.55625
Buckling Strength (Vertical Wall Mode)	0.566	4.67489
Buckling Strength (Vertical Wall Mode)	0.543	3.97319
Buckling Strength (Vertical Wall Mode)	0.518	3.32884
Buckling Strength (Vertical Wall Mode)	0.494	2.79072
Buckling Strength (Vertical Wall Mode)	0.468	2.31815
Buckling Strength (Vertical Wall Mode)	0.447	1.98094
Buckling Strength (Vertical Wall Mode)	0.423	1.63099
Buckling Strength (Vertical Wall Mode)	0.398	1.33765
Buckling Strength (Vertical Wall Mode)	0.375	1.09177
Buckling Strength (Vertical Wall Mode)	0.348	0.859316
Buckling Strength (Vertical Wall Mode)	0.324	0.675306
Buckling Strength (Vertical Wall Mode)	0.299	0.521062
Buckling Strength (Vertical Wall Mode)	0.274	0.391659
Buckling Strength (Vertical Wall Mode)	0.25	0.294794
Buckling Strength (Vertical Wall Mode)	0.225	0.21031
Buckling Strength (Vertical Wall Mode)	0.199	0.142763
Buckling Strength (1st Mode)	0.588	5.12852
Buckling Strength (1st Mode)	0.566	4.15108
Buckling Strength (1st Mode)	0.543	3.39307
Buckling Strength (1st Mode)	0.518	2.73707
Buckling Strength (1st Mode)	0.494	2.22709
Buckling Strength (1st Mode)	0.468	1.79801
Buckling Strength (1st Mode)	0.447	1.4961
Buckling Strength (1st Mode)	0.423	1.2084
Buckling Strength (1st Mode)	0.398	0.969465
Buckling Strength (1st Mode)	0.375	0.775204
Buckling Strength (1st Mode)	0.348	0.598229
Buckling Strength (1st Mode)	0.324	0.464124
Buckling Strength (1st Mode)	0.299	0.352307
Buckling Strength (1st Mode)	0.274	0.26218
Buckling Strength (1st Mode)	0.25	0.191234
Buckling Strength (1st Mode)	0.225	0.13499
Buckling Strength (1st Mode)	0.199	0.0908946
PC CO Lattice Yield Strength	0.566	1.00143
PC CO Lattice Yield Strength	0.543	1.04303
PC CO Lattice Yield Strength	0.518	1.08596
PC CO Lattice Yield Strength	0.494	0.842547
PC CO Lattice Yield Strength	0.468	1.06871
PC CO Lattice Yield Strength	0.447	0.77006
PC CO Lattice Yield Strength	0.423	0.790384
PC CO Lattice Yield Strength	0.398	0.783062
PC CO Lattice Yield Strength	0.398	0.682933
PC CO Lattice Yield Strength	0.375	0.838425
PC CO Lattice Yield Strength	0.375	0.709815
PC CO Lattice Yield Strength	0.348	0.600891
PC CO Lattice Yield Strength	0.348	0.678966
PC CO Lattice Yield Strength	0.324	0.624948
PC CO Lattice Yield Strength	0.324	0.495521
PC CO Lattice Yield Strength	0.299	0.390526
PC CO Lattice Yield Strength	0.299	0.382
PC CO Lattice Yield Strength	0.286	0.332096
PC CO Lattice Yield Strength	0.274	0.298065
PC CO Lattice Yield Strength	0.274	0.276485
PC CO Lattice Yield Strength	0.262	0.378012
PC CO Lattice Yield Strength	0.262	0.17499
PC CO Lattice Yield Strength	0.25	0.361091
PC CO Lattice Fracture Strength	0.5657	2.97632
PC CO Lattice Fracture Strength	0.5432	2.63528
PC CO Lattice Fracture Strength	0.5179	2.24421
PC CO Lattice Fracture Strength	0.4937	2.01235
PC CO Lattice Fracture Strength	0.4681	2.09176
PC CO Lattice Fracture Strength	0.447	1.54673
PC CO Lattice Fracture Strength	0.4227	1.4668
PC CO Lattice Fracture Strength	0.3984	1.03731
PC CO Lattice Fracture Strength	0.3984	1.02437
PC CO Lattice Fracture Strength	0.3747	0.99055
PC CO Lattice Fracture Strength	0.3747	1.03069
PC CO Lattice Fracture Strength	0.3484	0.84463
PC CO Lattice Fracture Strength	0.3484	0.78779
PC CO Lattice Fracture Strength	0.3239	0.70403
PC CO Lattice Fracture Strength	0.3239	0.64835
PC CO Lattice Fracture Strength	0.2988	0.50729
PC CO Lattice Fracture Strength	0.2988	0.43156
PC CO Lattice Fracture Strength	0.2859	0.37471
PC CO Lattice Fracture Strength	0.274	0.51417
PC CO Lattice Fracture Strength	0.274	0.34435
PC CO Lattice Fracture Strength	0.2621	0.54029
PC CO Lattice Fracture Strength	0.2621	0.28223
PC CO Lattice Fracture Strength	0.2495	0.49109

## Sheet: Figure 6a-b
Density (g/cm3)	Compressive Strength (GPa)	Young's Modulus (GPa)
0.79198	2.97632	20.8188
0.76048	2.63528	18.5051
0.72506	2.24421	21.5632
0.69118	2.01235	17.9789
0.65534	2.09176	18.905
0.6258	1.54673	15.2212
0.59178	1.4668	17.1084
0.55776	1.03731	15.0277
0.55776	1.02437	13.6397
0.52458	0.99055	14.2424
0.52458	1.03069	12.8512
0.48776	0.84463	14.326
0.48776	0.78779	13.888
0.45346	0.70403	11.7892
0.45346	0.64835	11.1754
0.41832	0.50729	9.4075
0.41832	0.43156	8.917
0.40026	0.37471	8.8509
0.3836	0.51417	7.5991
0.3836	0.34435	7.253
0.36694	0.54029	7.7319
0.36694	0.28223	5.9248
0.3493	0.49109	7.9736

## Sheet: Supplementary Figure 3a
Wall Orientation	Laser Average Power (mW)	Hatching Distance (um)	Degree of Conversion (%)
Horizontal	10	0.05	58.18
Horizontal	11	0.05	62.14
Horizontal	12	0.05	59.12
Horizontal	13	0.05	62.84
Horizontal	14	0.05	61.33
Horizontal	15	0.05	58.81
Horizontal	16	0.05	66.37
Horizontal	12	0.15	62.95
Horizontal	13	0.15	57.17
Horizontal	14	0.15	63.43
Horizontal	15	0.15	61.57
Horizontal	16	0.15	62.57
Vertical	8	0.05	67.38
Vertical	9	0.05	65.99
Vertical	10	0.05	67.94
Vertical	11	0.05	62.34
Vertical	12	0.05	69.39
Vertical	8	0.1	61.97
Vertical	9	0.1	60.71
Vertical	10	0.1	60.83
Vertical	11	0.1	57.22
Vertical	13	0.1	58.6
Vertical	8	0.15	59.45
Vertical	9	0.15	61.22
Vertical	10	0.15	57.97
Vertical	11	0.15	57.31
Vertical	12	0.15	60.68
Vertical	13	0.15	59.02
Vertical	9	0.2	58.4
Vertical	10	0.2	59.36
Vertical	11	0.2	58.86
Vertical	12	0.2	57.85
Vertical	13	0.2	59.07
Octet	15	n/a	59.93
Octet	16	n/a	61.04
Octet	17	n/a	58.64
Octet	18	n/a	60.56
Octet	19	n/a	58.32
Octet	20	n/a	54.28
Octet	21	n/a	55.88
Octet	22	n/a	59.64
Octet	23	n/a	53.61

[truncated: 17 more sheets: Supplementary Figure 3b, Supplementary Figure 3d, Supplementary Figure 5, Supplementary Figure 6, Supplementary Figure 7a, Supplementary Figure 7b, Supplementary Figure 8a-b, Supplementary Figure 9a-d, Supplementary Figure 10a, Supplementary Figure 10b, Supplementary Figure 12a, Supplementary Figure 12b, Supplementary Figure 12c, Supplementary Figure 12d, Supplementary Figure 12e, Supplementary Figure 12f, Supplementary Figure 13a-b]
